# Supplementary material for: (E)-1-(3-Bromo­phen­yl)-3-(4-ethoxy­phen­yl)prop-2-en-1-one
Source: Acta Crystallogr Sect E Struct Rep Online. 2008 Jun 28;64(Pt 7):o1356–7. doi: 10.1107/S1600536808018850 (PMC2961684; doi:10.1107/S1600536808018850)
Supplement: Supplementary file 2 [file e-64-o1356-Isup2.hkl]

# 
# h,k,l, Fc-squared, Fo-squared, sigma(Fo-squared) and status flag 
# 
data_I
_shelx_title ' patil71a_0m in P2(1)' 
_shelx_refln_list_code          4 
_shelx_F_calc_maximum      124.24 
_exptl_crystal_F_000       336.00 
_reflns_d_resolution_high  0.6196 
 
loop_ 
 _symmetry_equiv_pos_as_xyz 
 'x, y, z' 
 '-x, y+1/2, -z' 
 
_cell_length_a     4.0516 
_cell_length_b     9.6501 
_cell_length_c    17.9120 
_cell_angle_alpha  90.000 
_cell_angle_beta   92.396 
_cell_angle_gamma  90.000 
 
_shelx_F_squared_multiplier     1.000 
 
loop_ 
 _refln_index_h 
 _refln_index_k 
 _refln_index_l 
 _refln_F_squared_calc 
 _refln_F_squared_meas 
 _refln_F_squared_sigma 
 _refln_observed_status 
   1 -15   0       31.01       38.31     18.67 o 
   1 -14   0        0.52       13.97     15.79 o 
   2 -14   0       60.37       51.33     19.35 o 
   1 -13   0       13.44        2.81     14.18 o 
   2 -13   0       73.51       78.18     20.30 o 
   3 -13   0       95.30      126.40     24.54 o 
   0 -12   0      106.39      149.39     19.35 o 
   1 -12   0       64.36       78.13     17.41 o 
   2 -12   0       70.22       76.53     18.13 o 
   3 -12   0       75.55       81.07     21.20 o 
   4 -12   0        3.82      -18.71     19.03 o 
   1 -11   0        5.25       17.93     12.48 o 
   2 -11   0      159.10      173.35     23.43 o 
   3 -11   0       37.01       33.70     16.91 o 
   4 -11   0        5.32        7.52     11.64 o 
   0 -10   0      145.54      156.95     16.65 o 
   1 -10   0      271.98      267.72     19.56 o 
   2 -10   0       86.19       97.38     14.16 o 
   3 -10   0       31.48       26.38      9.62 o 
   4 -10   0       31.59       22.26     11.54 o 
   5 -10   0        8.81       -1.47     13.35 o 
   1  -9   0      101.95      102.93      7.46 o 
   2  -9   0      153.74      157.03     12.46 o 
   3  -9   0       84.70       83.80     11.69 o 
   4  -9   0      165.22      168.14     16.77 o 
   5  -9   0        1.67        3.38     12.80 o 
   0  -8   0       58.95       63.22      6.04 o 
   1  -8   0      641.74      615.57     21.82 o 
   2  -8   0      237.40      242.44     13.49 o 
   3  -8   0       95.37      108.95      9.20 o 
   4  -8   0       26.06       21.18     10.76 o 
   5  -8   0       64.31       70.67     14.56 o 
   1  -7   0       46.54       54.60      4.58 o 
   2  -7   0      473.70      443.69     17.31 o 
   3  -7   0      393.25      399.84     19.06 o 
   4  -7   0      221.89      240.27     18.56 o 
   5  -7   0      127.52      121.87     16.26 o 
   0  -6   0      438.48      411.87     23.15 o 
   1  -6   0      958.91      963.90     28.69 o 
   2  -6   0      624.33      594.47     21.73 o 
   3  -6   0      347.01      344.22     17.18 o 
   4  -6   0       32.05       41.63     10.07 o 
   5  -6   0       65.87       64.13     14.96 o 
   6  -6   0       22.89       35.46     15.39 o 
   1  -5   0      369.37      433.85     15.15 o 
   2  -5   0      705.20      681.01     24.17 o 
   3  -5   0      649.40      630.57     24.12 o 
   4  -5   0      709.55      692.66     30.23 o 
   5  -5   0      114.45      134.51     15.36 o 
   6  -5   0       13.23        1.53     15.21 o 
   0  -4   0     3422.03     3692.99    251.79 o 
   1  -4   0     2301.60     2390.48    113.46 o 
   2  -4   0     1051.29     1033.32     28.99 o 
   3  -4   0      273.16      276.12     10.83 o 
   4  -4   0       49.00       51.86      7.47 o 
   5  -4   0       69.22       70.56     13.21 o 
   6  -4   0       42.49       14.84     14.18 o 
   1  -3   0     1786.23     1991.70     99.71 o 
   2  -3   0     1631.84     1793.77     50.38 o 
   3  -3   0      822.79      842.47     27.09 o 
   4  -3   0      685.57      711.60     25.24 o 
   5  -3   0      195.20      228.59     18.14 o 
   6  -3   0       33.35       29.60     14.36 o 
   0  -2   0    13972.53    14561.13   1059.71 o 
   1  -2   0    14519.20    15252.64    497.67 o 
   2  -2   0      611.77      570.47     19.46 o 
   3  -2   0        9.62       19.36      4.84 o 
   4  -2   0        6.69        6.36      4.40 o 
   5  -2   0       99.19      120.89     13.60 o 
   6  -2   0       65.87       73.29     28.12 o 
   1  -1   0     6746.94     7265.41    287.80 o 
   2  -1   0     1987.73     2118.48     70.11 o 
   3  -1   0     1573.13     1607.59     56.58 o 
   5  -1   0      225.66      258.00     15.09 o 
   1   0   0     1638.22     1681.61     65.76 o 
   2   0   0     1479.61     1481.03     50.34 o 
   3   0   0        6.54       11.11      2.94 o 
   4   0   0      157.82      178.29      8.30 o 
   5   0   0        1.43       -3.05      9.32 o 
   1   1   0     6936.87     7423.45    246.33 o 
   2   1   0     1889.93     2057.70    100.28 o 
   3   1   0     1726.18     1720.99     50.19 o 
   4   1   0      212.76      197.03      8.75 o 
   0   2   0    15435.40    16149.79    740.44 o 
   1   2   0    13975.71    14633.12    577.26 o 
   2   2   0      545.82      535.67     22.47 o 
   3   2   0        3.86        9.10      2.50 o 
   4   2   0        4.43        3.81      3.22 o 
   5   2   0       80.81       76.07     16.91 o 
   1   3   0     1964.13     2116.08     80.14 o 
   2   3   0     1792.54     1921.23     71.12 o 
   3   3   0      859.54      886.78     24.29 o 
   4   3   0      623.24      625.37     35.88 o 
   5   3   0      201.97      230.12     25.00 o 
   0   4   0     3376.04     3713.24    176.10 o 
   1   4   0     2362.72     2362.27    112.22 o 
   2   4   0     1058.77     1049.33     39.88 o 
   3   4   0      230.96      223.10      9.27 o 
   4   4   0       55.11       49.12      7.21 o 
   5   4   0       63.07       81.70     17.18 o 
   1   5   0      486.31      551.49     16.82 o 
   2   5   0      705.67      697.88     27.15 o 
   3   5   0      742.04      726.54     27.79 o 
   4   5   0      739.33      713.71     29.96 o 
   5   5   0      114.74      106.79     19.84 o 
   0   6   0      531.05      514.97     22.51 o 
   1   6   0      896.93      888.81     36.07 o 
   2   6   0      659.79      625.90     24.46 o 
   3   6   0      403.73      397.58     17.19 o 
   4   6   0       28.61       14.27      8.73 o 
   5   6   0       67.94       72.93     18.80 o 
   1   7   0       20.17       21.93      4.88 o 
   2   7   0      531.21      488.23     19.50 o 
   3   7   0      448.55      420.00     18.88 o 
   4   7   0      273.48      271.65     18.39 o 
   5   7   0      155.30      150.78     23.31 o 
   0   8   0       48.19       50.60      4.81 o 
   1   8   0      645.34      605.62     21.28 o 
   2   8   0      321.75      307.48     14.98 o 
   3   8   0       99.83       96.56     11.56 o 
   4   8   0       28.41       22.57     10.50 o 
   5   8   0       78.06       37.59     18.99 o 
   1   9   0       97.56      101.78      7.20 o 
   2   9   0      166.77      168.35     12.63 o 
   3   9   0      127.15      133.48     12.78 o 
   4   9   0      207.90      199.67     38.57 o 
   0  10   0      119.34      135.73     15.05 o 
   1  10   0      389.26      367.30     12.07 o 
   2  10   0       69.66       77.54      8.05 o 
   3  10   0       41.37       39.28     17.56 o 
   4  10   0       29.00        2.45     11.43 o 
   5  10   0       12.78        7.36     19.43 o 
   1  11   0       12.04        7.09      4.55 o 
   2  11   0      200.41      195.85     12.20 o 
   3  11   0       24.44       27.14      8.61 o 
   4  11   0       20.82        9.04      9.74 o 
   0  12   0      155.17      146.62     12.55 o 
   1  12   0      122.67      115.40     15.37 o 
   2  12   0       66.38       55.16      7.36 o 
   3  12   0       57.26       56.10      9.87 o 
   4  12   0        3.67       11.69     12.70 o 
   1  13   0       18.44       15.76      7.13 o 
   2  13   0      103.19       94.52     10.25 o 
   3  13   0       88.15       76.35     10.95 o 
   0  14   0      165.73      110.45     17.68 o 
   1  14   0        8.29        6.22      7.27 o 
   2  14   0       55.99       49.89     11.61 o 
   1  15   0       38.62       40.05     19.80 o 
   1 -15   1        7.20       -8.00     15.88 o 
  -2 -14   1       32.83       65.71     19.45 o 
  -1 -14   1       61.33       60.13     18.21 o 
   1 -14   1       12.63       -9.64     14.49 o 
   2 -14   1       16.08       -7.20     17.37 o 
  -3 -13   1       54.75       89.74     22.77 o 
  -2 -13   1       39.79       25.14     17.42 o 
  -1 -13   1       11.38        6.23     13.89 o 
   0 -13   1        6.63       -2.13     12.53 o 
   1 -13   1       62.86       92.93     18.35 o 
   2 -13   1      123.44      130.98     23.08 o 
   3 -13   1        4.86       10.76     18.42 o 
  -4 -12   1       24.71       31.62     21.82 o 
  -3 -12   1       71.87       98.92     22.15 o 
  -2 -12   1        2.42      -23.88     13.15 o 
  -1 -12   1      282.14      277.62     25.27 o 
   0 -12   1      118.16      121.62     12.21 o 
   1 -12   1      266.99      250.93     26.09 o 
   2 -12   1       53.49       85.85     18.29 o 
   3 -12   1       20.39       25.49     17.96 o 
   4 -12   1        4.24       17.11     20.46 o 
  -4 -11   1       99.41      104.25     24.28 o 
  -3 -11   1        9.93       17.26     16.88 o 
  -2 -11   1       71.74       77.00     10.39 o 
  -1 -11   1      117.92      127.56     12.36 o 
   0 -11   1      155.24      176.65     13.80 o 
   1 -11   1       29.98       21.71     12.40 o 
   2 -11   1      328.00      293.38     27.81 o 
   3 -11   1      155.67      152.37     16.53 o 
   4 -11   1        3.01       10.51     11.70 o 
  -5 -10   1       19.68       -6.83     13.18 o 
  -4 -10   1       22.37       34.74     12.09 o 
  -3 -10   1       18.95       21.62      9.56 o 
  -2 -10   1       59.18       78.88     10.33 o 
  -1 -10   1      147.34      146.74     13.01 o 
   0 -10   1      777.33      764.56     38.56 o 
   1 -10   1      551.37      512.22     39.31 o 
   2 -10   1      163.29      168.70     10.49 o 
   3 -10   1       40.11       45.77     10.42 o 
   4 -10   1       42.78       40.29     12.36 o 
  -5  -9   1       93.37      102.39     25.02 o 
  -4  -9   1       75.52       79.19     13.14 o 
  -3  -9   1      208.55      208.80     19.30 o 
  -2  -9   1       39.42       50.96      6.79 o 
  -1  -9   1      124.00      134.34      8.37 o 
   0  -9   1      203.14      200.82     13.80 o 
   1  -9   1      459.52      444.87     20.03 o 
   2  -9   1      225.84      207.77     11.25 o 
   3  -9   1      183.64      195.66     22.61 o 
   4  -9   1      100.51      103.44     14.34 o 
   5  -9   1        2.62        5.15     13.27 o 
  -5  -8   1       30.32       37.17     13.34 o 
  -4  -8   1       23.55        3.77     10.00 o 
  -3  -8   1       39.36       34.06      7.01 o 
  -2  -8   1      160.16      162.89      8.33 o 
  -1  -8   1      299.21      314.47     14.86 o 
   0  -8   1     1203.80     1212.41     40.37 o 
   1  -8   1      867.37      834.72     29.09 o 
   2  -8   1      338.03      314.68     15.36 o 
   3  -8   1       81.39       86.73      8.92 o 
   4  -8   1       23.88       23.15     10.70 o 
   5  -8   1        4.89       -7.33     12.40 o 
  -5  -7   1      146.98      138.35     16.64 o 
  -4  -7   1      188.15      186.96     16.54 o 
  -3  -7   1      200.08      217.58     12.33 o 
  -2  -7   1      733.64      741.50     26.91 o 
  -1  -7   1        5.49        5.49      3.01 o 
   0  -7   1       91.38       98.67      5.56 o 
   1  -7   1      472.04      498.72     15.25 o 
   2  -7   1      160.49      169.93      9.31 o 
   3  -7   1      250.50      243.47     12.71 o 
   4  -7   1      135.90      147.86     14.87 o 
   5  -7   1      113.67      114.67     16.01 o 
  -6  -6   1        7.46        6.45     14.69 o 
  -5  -6   1       29.60       40.68     12.66 o 
  -4  -6   1      157.11      158.47     13.80 o 
  -3  -6   1       69.66       77.47      6.29 o 
  -2  -6   1      461.37      473.74     16.64 o 
  -1  -6   1     1309.41     1389.08     44.90 o 
   0  -6   1      977.85      989.85     34.96 o 
   1  -6   1     1495.52     1545.09     48.16 o 
   2  -6   1      241.35      219.86      9.73 o 
   3  -6   1      539.83      505.86     23.55 o 
   4  -6   1       49.72       55.45     15.96 o 
   5  -6   1       18.94        8.66     11.93 o 
   6  -6   1       37.53       49.74     16.05 o 
  -6  -5   1       27.29       36.55     14.89 o 
  -5  -5   1       61.19       62.68     13.22 o 
  -4  -5   1      285.10      288.89     15.22 o 
  -3  -5   1      914.70      901.51     32.71 o 
  -2  -5   1      709.22      698.34     23.44 o 
  -1  -5   1      132.00      115.82      5.95 o 
   0  -5   1      183.14      231.15      8.99 o 
   1  -5   1      122.89      137.49      6.05 o 
   2  -5   1      117.37      123.20      5.89 o 
   3  -5   1      187.09      184.37     11.41 o 
   4  -5   1      542.79      527.71     24.09 o 
   5  -5   1      152.85      178.33     17.27 o 
   6  -5   1      107.59      123.34     18.30 o 
  -6  -4   1       35.21       30.86     17.23 o 
  -5  -4   1       48.70       40.51     12.28 o 
  -4  -4   1       18.02       12.51      5.73 o 
  -3  -4   1       89.81      103.97      6.33 o 
  -2  -4   1     2680.21     2826.74     74.78 o 
  -1  -4   1      765.30      762.49     34.94 o 
   0  -4   1     2347.33     2593.09    129.45 o 
   1  -4   1      847.96      872.72     47.89 o 
   2  -4   1     2081.05     2292.35     75.14 o 
   3  -4   1     1077.86     1069.90     32.42 o 
   4  -4   1       42.76       45.22      7.33 o 
   5  -4   1        0.08       -7.09     10.65 o 
   6  -4   1       40.42       48.36     15.30 o 
  -6  -3   1       11.61       12.16     13.63 o 
  -5  -3   1       95.12       99.79     13.62 o 
  -4  -3   1      338.89      360.20     15.79 o 
  -3  -3   1     1083.66     1090.81     32.66 o 
  -2  -3   1      715.52      699.22     19.58 o 
  -1  -3   1      648.75      663.82     54.08 o 
   0  -3   1      989.06     1099.82     52.95 o 
   1  -3   1     1763.52     1898.43     86.21 o 
   2  -3   1      509.23      552.48     19.52 o 
   3  -3   1      762.32      786.34     25.73 o 
   4  -3   1      476.65      481.37     21.86 o 
   5  -3   1      407.58      413.94     25.07 o 
   6  -3   1       62.46       50.00     14.78 o 
  -6  -2   1       13.19       16.70     13.36 o 
  -5  -2   1      101.40      126.11     14.03 o 
  -4  -2   1       19.97       18.35      4.52 o 
  -3  -2   1      474.07      504.51     16.42 o 
  -2  -2   1     1141.29     1226.23     33.95 o 
  -1  -2   1     4694.47     4960.75    189.52 o 
   0  -2   1      334.86      349.04     16.36 o 
   1  -2   1     3033.27     3279.49    118.99 o 
   2  -2   1     3673.37     3975.37    134.33 o 
   3  -2   1      149.79      154.51      7.41 o 
   4  -2   1      161.05      179.79      9.49 o 
   5  -2   1       39.45       17.17     10.70 o 
   6  -2   1       50.55       72.32     19.43 o 
  -5  -1   1      102.00      130.71     11.08 o 
  -4  -1   1      503.31      515.42     20.02 o 
  -3  -1   1      523.96      504.86     17.97 o 
  -2  -1   1      579.54      534.51     18.63 o 
  -1  -1   1     2165.16     2304.11    110.84 o 
   0  -1   1      142.81      151.76      7.24 o 
   1  -1   1     3567.00     3769.65    146.35 o 
   2  -1   1      995.81     1029.68     32.37 o 
   3  -1   1      862.83      883.35     30.51 o 
   4  -1   1      743.10      806.99     28.65 o 
   5  -1   1      273.06      290.46     19.66 o 
   6  -1   1       53.20       38.13     17.19 o 
  -5   0   1       11.50        1.63      9.69 o 
  -4   0   1        3.54       -0.14      4.52 o 
  -3   0   1      518.02      547.62     17.63 o 
  -2   0   1     1002.93     1042.36     41.11 o 
  -1   0   1      159.91      161.11      6.95 o 
   0   0   1      587.48       -0.30      0.15 o 
   1   0   1     5030.22     5083.85    153.51 o 
   2   0   1      995.13     1002.63     34.38 o 
   3   0   1      565.57      669.04     21.16 o 
   4   0   1       83.78       95.80      6.12 o 
   5   0   1       24.94       36.83      7.90 o 
  -5   1   1      107.72      123.46     13.62 o 
  -4   1   1      501.43      541.72     16.36 o 
  -3   1   1      491.84      479.55     14.32 o 
  -2   1   1      555.03      532.04     21.66 o 
  -1   1   1     2235.10     2303.31     77.50 o 
   0   1   1      147.78      126.82      8.54 o 
   1   1   1     3483.59     3692.76    145.25 o 
   2   1   1     1081.60     1137.58     42.57 o 
   3   1   1      905.10      877.56     30.06 o 
   4   1   1      750.03      787.38     31.27 o 
  -5   2   1       93.42      103.35     18.09 o 
  -4   2   1       18.59       21.53      4.96 o 
  -3   2   1      490.51      498.89     17.21 o 
  -1   2   1     4470.67     4652.06    226.73 o 
   0   2   1      291.34      314.23     13.19 o 
   1   2   1     4000.24     4182.79    168.07 o 
   2   2   1     3871.91     4115.90    133.18 o 
   3   2   1      133.09      142.06      5.84 o 
   4   2   1      159.33      177.94      8.20 o 
   5   2   1       52.66       49.19     14.51 o 
  -5   3   1       91.40      118.62     18.52 o 
  -4   3   1      385.20      412.75     15.69 o 
  -3   3   1      961.34      961.67     51.60 o 
  -2   3   1      690.88      662.02     33.98 o 
  -1   3   1      817.43      833.76     37.45 o 
   0   3   1      986.31     1084.19     37.06 o 
   1   3   1     1545.27     1704.76     69.16 o 
   3   3   1      812.87      848.61     23.08 o 
   4   3   1      458.63      489.20     21.56 o 
   5   3   1      393.62      403.98     35.22 o 
  -5   4   1       64.54       39.83     15.57 o 
  -4   4   1       18.33       20.18      5.80 o 
  -3   4   1       48.30       61.90      6.36 o 
  -2   4   1     2403.10     2550.74    102.41 o 
  -1   4   1      699.39      653.41     34.25 o 
   0   4   1     2469.52     2738.15     90.59 o 
   1   4   1     1019.66     1060.35     38.87 o 
   2   4   1     2576.49     2765.80     82.34 o 
   3   4   1     1024.69     1011.94     35.66 o 
   4   4   1       39.24       32.15      6.69 o 
   5   4   1        1.13       -3.68     14.36 o 
  -5   5   1       46.62       27.48     16.38 o 
  -4   5   1      267.55      274.34     18.71 o 
  -3   5   1     1001.02      973.31     36.88 o 
  -2   5   1      635.56      618.51     26.15 o 
  -1   5   1      167.82      156.23      6.80 o 
   0   5   1      196.23      243.71     10.36 o 
   1   5   1      131.87      149.51      6.05 o 
   3   5   1      245.01      249.36     11.70 o 
   4   5   1      547.07      544.32     23.93 o 
   5   5   1      161.15      191.87     24.16 o 
  -5   6   1       22.39       14.04     16.29 o 
  -4   6   1      153.85      105.44     26.93 o 
  -3   6   1       45.54       52.44      8.03 o 
  -2   6   1      404.04      408.36     18.38 o 
  -1   6   1     1175.27     1250.54     50.58 o 
   0   6   1     1002.85     1049.28     33.42 o 
   1   6   1     1653.09     1676.69     53.14 o 
   2   6   1      316.56      299.36     19.32 o 
   3   6   1      604.34      588.98     23.57 o 
   4   6   1       50.62       61.27     10.41 o 
   5   6   1       24.07       35.33     16.67 o 
  -5   7   1      117.67      122.35     22.67 o 
  -4   7   1      210.04      225.51     16.85 o 
  -3   7   1      203.88      204.34     14.58 o 
  -2   7   1      790.51      787.54     30.38 o 
  -1   7   1       22.17       24.25      3.24 o 
   0   7   1       83.75       85.01      3.89 o 
   1   7   1      407.89      425.71     19.23 o 
   2   7   1      141.29      136.47      8.46 o 
   3   7   1      228.85      207.22     12.42 o 
   4   7   1      156.21      146.49     14.29 o 
   5   7   1      136.00      130.75     22.44 o 
  -5   8   1       41.82       24.87     18.08 o 
  -4   8   1       23.29        9.96     10.07 o 
  -3   8   1       19.37       11.28      7.54 o 
  -2   8   1      135.69      147.89      9.21 o 
  -1   8   1      320.89      325.98     12.32 o 
   0   8   1     1120.25     1127.65     34.36 o 
   1   8   1      887.90      834.98     32.97 o 
   2   8   1      364.35      342.03     18.49 o 
   3   8   1      109.70      125.38     13.09 o 
   4   8   1       29.44       37.76     10.96 o 
   5   8   1        3.12        1.54     17.03 o 
  -4   9   1       47.88       61.06     12.64 o 
  -3   9   1      223.21      218.05     21.68 o 
  -2   9   1       74.24       84.54      7.82 o 
  -1   9   1       99.40      106.29      5.91 o 
   0   9   1      210.18      219.43      9.40 o 
   1   9   1      453.89      465.96     19.56 o 
   2   9   1      178.42      177.44     11.16 o 
   3   9   1      154.24      184.02     28.09 o 
   4   9   1      135.28      130.89     17.92 o 
  -5  10   1       16.68      -12.94     18.14 o 
  -4  10   1       22.41       14.29      9.38 o 
  -3  10   1        9.84        4.58      7.35 o 
  -2  10   1       78.18       89.77      9.84 o 
  -1  10   1       74.80       85.35      6.53 o 
   0  10   1      774.43      748.64     30.64 o 
   1  10   1      535.86      502.22     16.48 o 
   2  10   1      151.77      151.75      9.01 o 
   3  10   1       64.66       73.57     13.48 o 
   4  10   1       42.44       35.41     17.26 o 
  -4  11   1       83.30       76.59     11.59 o 
  -3  11   1        1.59        0.78      7.81 o 
  -2  11   1       49.05       54.81      7.07 o 
  -1  11   1      119.50      128.70      8.06 o 
   0  11   1      161.25      164.56      9.02 o 
   1  11   1       40.63       45.78     11.52 o 
   2  11   1      283.10      269.00     14.53 o 
   3  11   1      175.07      189.48     13.29 o 
   4  11   1        0.79       -4.37      9.51 o 
  -4  12   1       25.20       22.15     16.95 o 
  -3  12   1       71.91       84.53     13.15 o 
  -2  12   1        7.83       10.98      6.13 o 
  -1  12   1      234.49      219.26     12.95 o 
   0  12   1      106.48       98.34      7.94 o 
   1  12   1      254.18      244.13     17.12 o 
   2  12   1       49.26       45.05      7.03 o 
   3  12   1       27.13       27.89      9.10 o 
   4  12   1        2.95       -2.07     12.16 o 
  -3  13   1       33.22       38.24      9.93 o 
  -2  13   1       25.85       27.92      8.45 o 
  -1  13   1       16.40        9.01      7.81 o 
   0  13   1        6.80       -1.86      6.07 o 
   1  13   1       49.91       45.48      8.24 o 
   2  13   1      129.71      131.20     11.48 o 
   3  13   1        1.84       -4.31      8.79 o 
  -2  14   1       28.33       17.08      8.55 o 
  -1  14   1       56.45       50.28      8.83 o 
   0  14   1       81.62       78.25      9.30 o 
   1  14   1        9.76        1.33      7.99 o 
   2  14   1        8.32        3.60      8.30 o 
  -1  15   1       16.46        3.30      9.79 o 
   0  15   1       24.68       25.49      9.86 o 
   1  15   1        7.16        5.04      9.71 o 
   1 -15   2       24.38       12.11     18.13 o 
  -2 -14   2       56.80       73.19     20.51 o 
   0 -14   2       58.75       56.90     17.09 o 
   1 -14   2       87.07      103.34     21.18 o 
   2 -14   2        0.71       -7.52     17.73 o 
  -3 -13   2       93.80      110.11     23.44 o 
  -2 -13   2      178.51      144.19     24.80 o 
  -1 -13   2        6.27       22.40     14.92 o 
   0 -13   2        7.73        7.84     13.02 o 
   1 -13   2       18.53       21.56     15.62 o 
   2 -13   2       37.91       34.11     18.62 o 
   3 -13   2       28.28       17.14     19.21 o 
  -4 -12   2       11.81       15.36     20.09 o 
  -3 -12   2        1.40       -0.23     17.00 o 
  -2 -12   2      152.70      151.28     22.10 o 
  -1 -12   2      234.52      229.94     16.87 o 
   0 -12   2      161.54      183.87     21.27 o 
   1 -12   2      100.36       86.16     17.72 o 
   2 -12   2       42.99       41.22     17.21 o 
   3 -12   2       22.41       -6.77     16.75 o 
   4 -12   2        4.38       14.25     12.52 o 
  -4 -11   2      187.26      203.32     28.87 o 
  -3 -11   2       81.85       94.57     21.09 o 
  -2 -11   2      152.41      183.75     24.50 o 
  -1 -11   2       14.17        7.57     12.20 o 
   0 -11   2        3.66        3.17      7.12 o 
   1 -11   2       28.17       36.43     13.30 o 
   2 -11   2        9.92       -0.62     14.27 o 
   3 -11   2      132.55      149.78     23.74 o 
   4 -11   2       64.01       57.62     13.64 o 
  -5 -10   2       41.27       24.26     22.69 o 
  -4 -10   2        3.25       -3.63     17.21 o 
  -3 -10   2       31.17       14.18     14.84 o 
  -2 -10   2      231.67      223.97     16.02 o 
  -1 -10   2      610.03      601.74     24.78 o 
   0 -10   2      233.64      217.57     15.82 o 
   1 -10   2      302.91      317.28     25.16 o 
   2 -10   2       94.71       96.66      8.71 o 
   3 -10   2       62.15       71.83     13.90 o 
   4 -10   2        4.29      -16.04     10.65 o 
  -5  -9   2      105.77       70.64     15.48 o 
  -4  -9   2      126.03      141.76     16.83 o 
  -3  -9   2      385.30      367.47     22.38 o 
  -2  -9   2       53.39       53.18      6.89 o 
  -1  -9   2       41.64       49.44      6.09 o 
   0  -9   2       37.43       35.34      6.78 o 
   1  -9   2       19.32       22.52      4.76 o 
   2  -9   2      203.74      217.12     11.84 o 
   3  -9   2       51.72       62.62     10.57 o 
   4  -9   2      207.96      222.12     32.37 o 
   5  -9   2       50.49       58.06     14.65 o 
  -5  -8   2       32.50       34.18     14.17 o 
  -4  -8   2       16.02       19.76     11.59 o 
  -3  -8   2      159.24      162.33     11.10 o 
  -2  -8   2      385.98      365.82     14.84 o 
  -1  -8   2      691.00      714.83     29.18 o 
   0  -8   2     1211.88     1257.15     44.98 o 
   1  -8   2      314.19      313.32     10.85 o 
   2  -8   2      479.42      439.65     18.49 o 
   3  -8   2       37.59       42.93      7.18 o 
   4  -8   2        9.94        9.14     10.38 o 
   5  -8   2       86.57       92.41     21.20 o 
  -5  -7   2      101.43      123.78     15.67 o 
  -4  -7   2      349.06      314.84     20.37 o 
  -3  -7   2      308.52      310.87     13.07 o 
  -2  -7   2      248.61      251.84     10.47 o 
  -1  -7   2      238.51      255.98     12.90 o 
   0  -7   2       41.98       54.11      3.63 o 
   1  -7   2      179.43      181.63      7.33 o 
   2  -7   2      166.39      160.58     10.82 o 
   3  -7   2      557.31      559.42     26.81 o 
   4  -7   2      133.34      139.06     13.56 o 
   5  -7   2       94.31       83.03     15.07 o 
  -6  -6   2       24.42       24.74     15.00 o 
  -5  -6   2       42.05       47.09     12.68 o 
  -4  -6   2       11.93        7.71      8.88 o 
  -3  -6   2      157.99      157.01      8.52 o 
  -2  -6   2      780.31      792.29     28.43 o 
  -1  -6   2      825.15      864.07     31.79 o 
   0  -6   2     2733.02     2934.05     98.43 o 
   1  -6   2      506.39      525.84     16.29 o 
   2  -6   2      925.52      896.45     32.40 o 
   3  -6   2      108.98      105.18      7.98 o 
   4  -6   2       56.11       54.93     10.90 o 
   5  -6   2        7.40       16.20     20.04 o 
  -6  -5   2       28.18       27.00     14.64 o 
  -5  -5   2      108.86      110.81     15.01 o 
  -4  -5   2      271.80      261.73     17.34 o 
  -3  -5   2      922.48      953.04     32.01 o 
  -2  -5   2      317.18      317.36     13.14 o 
  -1  -5   2     1178.01     1289.48     41.37 o 
   0  -5   2       12.21       14.18      2.69 o 
   1  -5   2      474.71      503.86     17.52 o 
   2  -5   2      224.66      227.93     10.03 o 
   3  -5   2     1070.03     1077.24     39.34 o 
   4  -5   2       89.40       92.19      9.26 o 
   5  -5   2      104.02      103.17     14.64 o 
   6  -5   2       34.41       28.09     25.99 o 
  -6  -4   2       38.93       21.66     15.00 o 
  -5  -4   2       27.37       26.72     13.50 o 
  -4  -4   2        6.51        2.57      5.45 o 
  -3  -4   2       26.31       26.42      4.55 o 
  -2  -4   2      539.38      529.63     18.00 o 
  -1  -4   2     2308.78     2498.72     85.88 o 
   0  -4   2     2365.93     2568.02     97.72 o 
   1  -4   2     2330.81     2407.95     94.58 o 
   2  -4   2     1001.77      994.59     30.62 o 
   3  -4   2       95.75      112.41      7.03 o 
   4  -4   2       19.54       19.02      6.73 o 
   5  -4   2       13.78        6.34     10.97 o 
   6  -4   2       13.92        9.54     14.26 o 
  -6  -3   2       18.97       14.46     13.77 o 
  -5  -3   2      129.09      130.97     15.17 o 
  -4  -3   2      430.63      433.54     17.15 o 
  -3  -3   2      706.62      709.00     20.98 o 
  -2  -3   2     1586.12     1627.88     44.27 o 
  -1  -3   2      595.43      622.81     42.37 o 
   0  -3   2      176.46      177.08      8.81 o 
   1  -3   2      320.71      330.46     10.82 o 
   2  -3   2     1977.52     2047.49     67.04 o 
   3  -3   2      454.09      454.38     14.69 o 
   4  -3   2      306.29      328.21     16.57 o 
   5  -3   2      113.91      103.82     13.98 o 
   6  -3   2       29.87       18.34     17.63 o 
  -6  -2   2       32.62       28.83     13.56 o 
  -5  -2   2       12.68       11.82      8.90 o 
  -4  -2   2        6.41       -0.09      5.12 o 
  -3  -2   2      255.57      266.70      9.42 o 
  -2  -2   2      153.97      168.14      5.65 o 
   0  -2   2     4231.94     4466.65    199.69 o 
   1  -2   2     2664.36     2655.05    106.03 o 
   2  -2   2     2068.44     2082.10     66.08 o 
   3  -2   2      271.31      263.95     10.95 o 
   4  -2   2        8.97        6.35      4.85 o 
   5  -2   2       12.13       -7.66     10.41 o 
   6  -2   2       10.98       26.24     17.03 o 
  -6  -1   2       42.49       67.23     22.98 o 
  -5  -1   2      190.19      221.27     13.71 o 
  -4  -1   2      426.77      456.18     17.28 o 
  -3  -1   2      737.14      739.10     24.67 o 
  -2  -1   2     1870.61     1939.04     74.62 o 
   0  -1   2     1367.57     1405.28     69.84 o 
   1  -1   2     1674.32     1708.74     59.43 o 
   2  -1   2     1549.70     1623.96     46.48 o 
   3  -1   2      722.54      707.13     22.89 o 
   4  -1   2      528.06      548.64     21.20 o 
   5  -1   2       73.80       83.39     14.92 o 
   6  -1   2       26.38       42.58     17.95 o 
  -5   0   2        6.91        4.94      6.39 o 
  -4   0   2       91.85      102.13      6.96 o 
  -3   0   2        2.49        3.72      2.82 o 
  -2   0   2      813.77      845.37     33.65 o 
  -1   0   2      334.03      324.04     16.19 o 
   0   0   2      431.02      421.52     19.91 o 
   1   0   2    13123.79    13543.15    408.28 o 
   2   0   2      527.98      465.94     16.44 o 
   3   0   2      781.71      819.31     28.50 o 
   4   0   2       10.13        4.27      3.41 o 
   5   0   2       27.20       18.33      8.94 o 
  -5   1   2      195.79      232.41     18.06 o 
  -4   1   2      410.67      432.20     14.00 o 
  -3   1   2      657.00      664.98     21.36 o 
  -2   1   2     1944.53     1947.52     75.67 o 
  -1   1   2     1544.70     1600.72     53.01 o 
   0   1   2     1430.14     1473.61     56.61 o 
   1   1   2     1797.82     1779.16     57.86 o 
   2   1   2     1361.24     1417.61     60.86 o 
   3   1   2      731.21      747.17     20.69 o 
   4   1   2      550.29      584.92     21.14 o 
   5   1   2       58.16       71.11     15.39 o 
  -5   2   2        5.63      -19.54      9.77 o 
  -4   2   2        5.49        0.05      5.17 o 
  -3   2   2      232.93      241.65      7.39 o 
  -1   2   2     1720.45     1737.44     82.19 o 
   0   2   2     3946.11     4045.83    125.03 o 
   1   2   2     2846.73     2892.19    108.26 o 
   2   2   2     1807.86     1862.41     65.26 o 
   3   2   2      271.21      265.68      7.79 o 
   4   2   2       11.51       15.92      4.80 o 
  -5   3   2      136.73      174.35     21.20 o 
  -4   3   2      402.13      413.46     19.82 o 
  -3   3   2      583.05      596.99     20.48 o 
  -2   3   2     1514.17     1574.18     54.35 o 
  -1   3   2      530.09      585.57     29.17 o 
   0   3   2      153.26      157.86      6.16 o 
   1   3   2      263.19      277.61     10.87 o 
   2   3   2     1931.62     1952.42     65.84 o 
   3   3   2      321.52      329.84     11.33 o 
   4   3   2      328.46      339.29     16.34 o 
   5   3   2      109.41      108.25     18.17 o 
  -5   4   2       25.44       24.18     14.95 o 
  -4   4   2        6.28        9.64      6.28 o 
  -3   4   2       41.26       46.21      6.98 o 
  -2   4   2      456.32      437.27     25.07 o 
  -1   4   2     2678.52     2779.50    122.50 o 
   0   4   2     2250.01     2442.77     97.07 o 
   1   4   2     2266.47     2433.40     93.91 o 
   2   4   2      749.66      744.96     34.34 o 
   3   4   2       94.09      100.10      8.37 o 
   4   4   2       16.96       23.53      6.57 o 
   5   4   2        9.74        9.08      9.93 o 
  -6   5   2       33.82       28.95     18.86 o 
  -5   5   2      110.50      134.24     20.82 o 
  -4   5   2      212.97      196.25     16.16 o 
  -3   5   2      826.58      813.39     44.94 o 
  -2   5   2      367.14      379.15     14.81 o 
  -1   5   2     1046.12     1167.77     40.17 o 
   0   5   2       20.09       20.00      2.09 o 
   1   5   2      456.08      489.57     17.22 o 
   2   5   2      264.88      276.52      9.97 o 
   3   5   2      847.61      859.59     38.31 o 
   4   5   2      101.99       90.33      8.80 o 
   5   5   2      104.97      111.46     14.10 o 
  -5   6   2       32.46       33.86     16.82 o 
  -4   6   2       11.69        2.21     12.07 o 
  -3   6   2      128.11      137.63      9.07 o 
  -2   6   2      812.58      837.19     32.01 o 
  -1   6   2      956.52     1001.30     31.09 o 
   0   6   2     2717.46     2917.07     94.41 o 
   1   6   2      488.65      492.75     20.58 o 
   2   6   2      736.85      728.90     27.33 o 
   3   6   2       56.05       51.31      8.38 o 
   4   6   2       71.47       73.13     10.92 o 
   5   6   2        7.84       -5.26     11.05 o 
  -5   7   2       78.51       77.82     20.38 o 
  -3   7   2      276.28      270.87     17.88 o 
  -2   7   2      219.48      221.07     11.51 o 
  -1   7   2      270.04      278.61     10.44 o 
   0   7   2       31.87       38.99      3.20 o 
   1   7   2      214.15      221.04      9.62 o 
   2   7   2       89.45       99.64      7.63 o 
   3   7   2      542.76      537.38     23.90 o 
   4   7   2       65.90       55.81     11.25 o 
   5   7   2       97.00       90.42     14.82 o 
  -5   8   2       31.56       10.39     17.36 o 
  -4   8   2       16.76       18.39     13.87 o 
  -3   8   2      152.89      158.60     19.52 o 
  -2   8   2      384.00      384.83     14.54 o 
  -1   8   2      677.00      694.84     21.48 o 
   0   8   2     1324.64     1346.20     35.37 o 
   1   8   2      217.66      213.29     10.29 o 
   2   8   2      412.15      374.48     18.04 o 
   3   8   2       19.83       19.38      6.56 o 
   4   8   2        5.76       -2.95      9.45 o 
   5   8   2       78.03       57.05     18.51 o 
  -5   9   2      113.41       92.97     21.69 o 
  -4   9   2      102.43       83.70     21.09 o 
  -3   9   2      391.88      378.10     18.12 o 
  -2   9   2       49.20       54.10      5.59 o 
  -1   9   2       54.19       66.25      4.68 o 
   0   9   2       29.59       38.32      3.85 o 
   1   9   2       29.15       33.34      3.71 o 
   2   9   2      208.05      204.50     11.79 o 
   3   9   2       45.04       53.26     10.37 o 
   4   9   2      170.71      164.20     17.06 o 
   5   9   2       54.84       26.96     20.56 o 
  -5  10   2       38.04       33.81     19.99 o 
  -4  10   2        3.65       10.77     10.70 o 
  -3  10   2       32.99       27.21      7.88 o 
  -2  10   2      218.91      217.40     12.50 o 
  -1  10   2      580.82      550.76     20.01 o 
   0  10   2      278.84      268.33     11.03 o 
   1  10   2      249.84      234.68     16.18 o 
   2  10   2      116.01      120.23      9.17 o 
   3  10   2       43.42       31.12     10.57 o 
   4  10   2        6.38        9.49     12.61 o 
  -4  11   2      195.78      178.94     17.71 o 
  -3  11   2      100.86      108.31     10.81 o 
  -2  11   2      134.62      142.00      9.28 o 
  -1  11   2       27.57       18.45      5.39 o 
   0  11   2        2.05        2.95      4.24 o 
   1  11   2       30.90       30.67      6.50 o 
   2  11   2       26.51       28.94      7.02 o 
   3  11   2      143.40      159.20     16.04 o 
   4  11   2       57.08       80.71     28.75 o 
  -4  12   2       11.68       24.77     17.54 o 
  -3  12   2        3.12       -4.17      7.06 o 
  -2  12   2      136.08      148.71     14.67 o 
  -1  12   2      236.38      221.16     11.16 o 
   0  12   2      155.94      166.34     10.40 o 
   1  12   2      101.53       97.78      9.12 o 
   2  12   2       65.36       72.86     19.97 o 
   3  12   2       20.47       16.50      8.80 o 
   4  12   2        3.46        2.13     12.59 o 
  -3  13   2       94.19       81.85     11.15 o 
  -2  13   2      187.04      196.23     18.25 o 
  -1  13   2       15.43        6.45      6.61 o 
   0  13   2        5.74        1.33      8.75 o 
   1  13   2       18.88       13.28      7.23 o 
   2  13   2       43.68       62.99      9.59 o 
   3  13   2       50.04       48.77     14.87 o 
  -2  14   2       61.15       54.72      9.67 o 
  -1  14   2       85.08       73.35      9.30 o 
   0  14   2       67.69       59.59      8.81 o 
   1  14   2       99.12      115.21     19.80 o 
   2  14   2        6.66        6.90      8.46 o 
  -1  15   2       16.14        6.90     10.24 o 
   0  15   2        5.73        6.81      9.48 o 
   1  15   2       28.18       18.76     10.30 o 
   1 -15   3       31.21       42.45     18.93 o 
  -2 -14   3        8.35       11.94     17.39 o 
   0 -14   3       50.73       45.56     17.41 o 
   1 -14   3      122.33      141.27     23.70 o 
   2 -14   3        7.36        3.86     17.55 o 
  -3 -13   3        1.31      -11.04     17.45 o 
  -2 -13   3       67.65       83.09     19.34 o 
  -1 -13   3      103.03      135.27     20.55 o 
   0 -13   3       26.66       36.84     14.49 o 
   1 -13   3        4.67       -5.73     14.28 o 
   2 -13   3       32.09       49.06     18.68 o 
   3 -13   3       61.84       35.29     20.81 o 
  -4 -12   3        4.37       -3.99     19.60 o 
  -3 -12   3        2.59       10.37     17.32 o 
  -2 -12   3       13.39       25.03     15.51 o 
  -1 -12   3        5.92       13.60      9.01 o 
   0 -12   3      210.55      201.56     22.64 o 
   1 -12   3      143.25      135.50     20.27 o 
   2 -12   3      173.27      175.32     24.36 o 
   3 -12   3        5.14        7.66     10.03 o 
   4 -12   3        3.13        7.28     12.31 o 
  -4 -11   3       18.10       23.92     19.43 o 
  -3 -11   3       76.39       60.05     19.35 o 
  -2 -11   3       40.56       34.38      9.18 o 
  -1 -11   3      304.93      293.94     17.39 o 
   0 -11   3      159.36      178.77     14.06 o 
   1 -11   3       21.86       25.90     12.53 o 
   2 -11   3       56.48       51.44      9.87 o 
   3 -11   3      118.16      111.55     13.65 o 
   4 -11   3       93.54       73.17     14.13 o 
  -4 -10   3        0.81       -5.95     16.98 o 
  -3 -10   3       13.46       10.53     14.64 o 
  -2 -10   3       37.26       31.23      6.87 o 
  -1 -10   3       91.41      103.73      8.80 o 
   0 -10   3      314.60      326.75     17.94 o 
   1 -10   3      389.31      393.20     31.59 o 
   2 -10   3      156.38      162.36     10.97 o 
   3 -10   3      135.85      146.41     17.32 o 
   4 -10   3       10.36       -2.42     11.17 o 
  -5  -9   3       48.40       47.05     22.74 o 
  -4  -9   3       47.57       64.52     15.66 o 
  -3  -9   3      185.33      182.86     22.80 o 
  -2  -9   3      370.49      366.35     17.87 o 
  -1  -9   3      168.32      172.52      9.98 o 
   0  -9   3      271.00      289.23     13.20 o 
   1  -9   3      168.24      171.22      9.44 o 
   2  -9   3      145.54      152.50     10.00 o 
   3  -9   3      230.16      218.88     22.11 o 
   4  -9   3      110.41      124.09     15.25 o 
   5  -9   3      115.97      101.63     22.10 o 
  -5  -8   3       19.68       16.87     13.07 o 
  -4  -8   3       10.78        7.53      9.91 o 
  -3  -8   3       42.58       47.46      6.30 o 
  -2  -8   3      101.58      111.33      8.39 o 
  -1  -8   3      453.70      442.68     20.05 o 
   0  -8   3      520.97      520.06     16.58 o 
   1  -8   3      619.01      618.63     25.71 o 
   2  -8   3      392.87      365.48     18.17 o 
   3  -8   3      188.23      187.94     12.14 o 
   4  -8   3       64.05       58.12     12.38 o 
   5  -8   3       30.80       13.55     13.67 o 
  -5  -7   3       11.81        6.84     12.24 o 
  -4  -7   3      276.24      261.35     18.10 o 
  -3  -7   3      219.15      213.68     10.70 o 
  -2  -7   3      722.70      685.99     23.69 o 
  -1  -7   3      643.31      666.08     28.13 o 
   0  -7   3        4.85        8.57      2.58 o 
   1  -7   3      103.50      122.70      7.85 o 
   2  -7   3      409.19      410.86     18.19 o 
   3  -7   3      161.30      161.34     10.89 o 
   4  -7   3      442.18      446.04     27.35 o 
   5  -7   3      150.00      123.29     18.24 o 
  -6  -6   3        7.76       16.73     14.62 o 
  -5  -6   3       10.83        0.28     11.53 o 
  -4  -6   3       29.20       35.24      9.90 o 
  -3  -6   3       29.49       30.88      5.27 o 
  -2  -6   3      206.22      187.56      9.14 o 
  -1  -6   3     1411.83     1449.20     54.14 o 
   0  -6   3      596.32      616.13     20.11 o 
   1  -6   3      943.05      894.80     29.73 o 
   2  -6   3     1094.61     1106.41     39.32 o 
   3  -6   3       67.58       77.45      7.86 o 
   4  -6   3      208.73      208.32     16.32 o 
   5  -6   3       41.49       34.83     12.87 o 
  -6  -5   3        5.72       14.24     14.45 o 
  -5  -5   3      120.84      125.48     15.44 o 
  -4  -5   3      115.96      122.64      8.88 o 
  -3  -5   3      904.44      848.20     29.69 o 
  -2  -5   3      569.20      539.59     20.10 o 
  -1  -5   3      716.46      772.81     29.34 o 
   0  -5   3      485.47      559.32     24.72 o 
   1  -5   3        4.87        1.59      2.07 o 
   2  -5   3      397.60      379.56     13.97 o 
   3  -5   3      428.69      430.73     21.99 o 
   4  -5   3      492.71      494.16     23.17 o 
   5  -5   3      182.81      186.80     17.16 o 
   6  -5   3       19.06        9.74     14.58 o 
  -6  -4   3        9.59        0.88     15.53 o 
  -5  -4   3       16.29       14.17     11.01 o 
  -4  -4   3       10.45        1.58      5.60 o 
  -3  -4   3       92.14      106.26      7.02 o 
  -2  -4   3      335.37      323.28     12.97 o 
  -1  -4   3     2430.17     2607.75     81.23 o 
   0  -4   3     1794.61     1854.32     71.49 o 
   1  -4   3     1877.92     1950.54     65.26 o 
   2  -4   3      784.13      739.54     25.43 o 
   3  -4   3      707.76      706.04     27.46 o 
   4  -4   3      129.91      140.86     10.27 o 
   5  -4   3       10.23       16.94     11.27 o 
   6  -4   3       24.03       12.91     17.88 o 
  -6  -3   3       88.36       76.18     16.32 o 
  -5  -3   3       91.03      113.22     12.18 o 
  -4  -3   3      499.67      525.16     20.06 o 
  -3  -3   3      623.37      602.12     19.78 o 
  -2  -3   3     1266.56     1317.11     35.33 o 
   0  -3   3      638.05      706.53     37.34 o 
   1  -3   3      102.89      109.20      4.91 o 
   2  -3   3      155.15      138.79     10.83 o 
   3  -3   3      903.86      920.24     34.90 o 
   4  -3   3      223.89      236.68     13.52 o 
   5  -3   3      187.60      193.15     17.43 o 
   6  -3   3       96.57       88.61     20.74 o 
  -6  -2   3       22.04       13.60     12.97 o 
  -5  -2   3        6.94       -7.09     11.26 o 
  -4  -2   3       32.06       40.90      5.99 o 
  -3  -2   3       38.64       44.23      4.00 o 
  -2  -2   3     1033.54     1093.53     33.83 o 
   0  -2   3     7590.29     7749.09    366.31 o 
   1  -2   3     2068.68     2023.89     77.27 o 
   2  -2   3     1165.04     1181.33     42.99 o 
   3  -2   3      553.75      581.96     20.89 o 
   4  -2   3        0.75       -4.01      4.78 o 
   5  -2   3        0.23      -10.29     10.22 o 
   6  -2   3       13.03       17.13     16.82 o 
  -6  -1   3       75.81       69.97     23.62 o 
  -5  -1   3      260.73      295.87     14.46 o 
  -4  -1   3      544.55      554.14     21.05 o 
  -3  -1   3      919.17      947.15     32.43 o 
  -2  -1   3      463.61      451.70     18.30 o 
  -1  -1   3      246.97      238.71     13.77 o 
   0  -1   3      214.30      201.06      9.19 o 
   1  -1   3      491.23      473.15     24.05 o 
   2  -1   3       66.38       60.40      3.35 o 
   3  -1   3      483.61      484.55     15.84 o 
   4  -1   3      366.32      381.08     16.07 o 
   5  -1   3      178.67      194.01     22.92 o 
   6  -1   3       91.11      102.36     20.33 o 
  -6   0   3        8.29        7.67     16.53 o 
  -5   0   3       47.37       59.35     12.76 o 
  -4   0   3        1.22        1.14      3.45 o 
  -3   0   3       49.62       35.86      8.11 o 
  -2   0   3      567.34      579.87     23.55 o 
  -1   0   3     3495.50     3692.22    143.63 o 
   0   0   3     2033.72     1954.79     57.27 o 
   1   0   3     4437.53     4450.35    150.19 o 
   2   0   3     1636.01     1661.86     55.82 o 
   3   0   3      207.50      211.01      8.16 o 
   4   0   3       10.82       16.84      5.93 o 
   5   0   3        0.10       -4.96     12.40 o 
  -5   1   3      262.31      286.74     16.99 o 
  -4   1   3      555.44      566.73     17.22 o 
  -3   1   3      884.17      925.61     28.83 o 
  -2   1   3      449.34      444.61     16.03 o 
  -1   1   3      300.07      286.38      8.62 o 
   0   1   3      263.79      247.11      9.48 o 
   1   1   3      488.52      485.38     19.03 o 
   2   1   3       92.02       87.01      4.84 o 
   3   1   3      467.28      481.08     15.59 o 
   4   1   3      442.06      433.11     18.40 o 
   5   1   3      158.57      195.78     21.74 o 
  -5   2   3       13.45       -3.91     10.49 o 
  -4   2   3       26.68       22.06      5.15 o 
  -3   2   3       51.68       59.64      3.17 o 
  -2   2   3     1103.49     1132.77     33.54 o 
  -1   2   3      612.97      611.36     24.30 o 
   0   2   3     7305.46     7597.48    229.47 o 
   1   2   3     1968.06     2006.28     76.75 o 
   2   2   3     1343.08     1340.90     37.47 o 
   3   2   3      548.19      569.74     17.94 o 
   4   2   3        5.04        6.50      3.88 o 
  -5   3   3       85.23       84.06     13.62 o 
  -4   3   3      496.06      504.02     20.11 o 
  -3   3   3      623.86      623.58     19.51 o 
  -2   3   3     1174.52     1207.98     43.35 o 
  -1   3   3      202.87      200.57     10.98 o 
   0   3   3      714.83      787.57     23.48 o 
   1   3   3      112.05      123.13      4.95 o 
   2   3   3       91.51       93.46      4.86 o 
   3   3   3     1079.15     1093.32     34.21 o 
   4   3   3      248.18      261.07     13.55 o 
  -5   4   3       11.76        8.42     14.38 o 
  -4   4   3        8.10        0.88      6.42 o 
  -3   4   3      120.41      135.20      7.18 o 
  -2   4   3      388.43      387.97     18.68 o 
  -1   4   3     2066.32     2242.96     92.96 o 
   0   4   3     1736.23     1802.98     61.64 o 
   1   4   3     1864.27     1967.87     76.24 o 
   2   4   3      758.38      714.92     24.85 o 
   3   4   3      853.44      844.73     26.95 o 
   4   4   3      102.57      111.85      9.45 o 
   5   4   3        7.78        6.11      9.69 o 
  -5   5   3      101.72      106.10     20.10 o 
  -4   5   3      112.03      133.76     17.68 o 
  -3   5   3      859.11      816.31     33.27 o 
  -2   5   3      615.51      595.15     28.56 o 
  -1   5   3      658.83      677.21     28.47 o 
   0   5   3      551.05      644.58     18.76 o 
   1   5   3        6.36        7.20      1.89 o 
   2   5   3      370.44      356.30     13.50 o 
   3   5   3      586.10      604.92     22.36 o 
   4   5   3      526.61      514.09     22.94 o 
   5   5   3      181.89      162.86     16.57 o 
  -6   6   3        4.36       -5.05     19.11 o 
  -5   6   3       12.34       12.30     16.06 o 
  -4   6   3       26.32       22.44     12.78 o 
  -3   6   3       36.41       36.73     11.18 o 
  -2   6   3      248.27      230.50     10.41 o 
  -1   6   3     1288.69     1312.51     44.91 o 
   0   6   3      513.83      517.33     19.46 o 
   1   6   3      851.39      830.73     29.25 o 
   2   6   3     1213.41     1201.42     44.82 o 
   3   6   3       99.73      118.55      8.27 o 
   4   6   3      210.87      190.53     33.37 o 
   5   6   3       42.15       25.78     12.85 o 
  -5   7   3        3.60       12.29     16.90 o 
  -3   7   3      263.76      241.47     25.96 o 
  -2   7   3      647.44      625.74     22.91 o 
  -1   7   3      664.03      689.09     20.68 o 
   0   7   3       11.57       18.17      2.46 o 
   1   7   3       92.78      115.27      5.43 o 
   2   7   3      403.67      407.36     17.99 o 
   3   7   3      186.26      182.00     11.10 o 
   4   7   3      516.35      503.70     37.23 o 
   5   7   3      145.90      161.72     17.23 o 
  -5   8   3       18.81       13.24     12.67 o 
  -4   8   3       13.14        5.56     13.95 o 
  -3   8   3       55.61       50.16      7.47 o 
  -2   8   3      106.70      105.66      6.76 o 
  -1   8   3      500.50      469.91     14.81 o 
   0   8   3      366.66      378.34     14.04 o 
   1   8   3      619.64      624.00     22.03 o 
   2   8   3      457.03      446.71     18.30 o 
   3   8   3      205.11      197.86     12.27 o 
   4   8   3       72.21       57.56     11.82 o 
   5   8   3       33.37       25.91     13.35 o 
  -5   9   3       36.83       -2.54     17.98 o 
  -4   9   3       78.36       77.47     16.02 o 
  -3   9   3      157.11      167.71     11.79 o 
  -2   9   3      375.27      374.91     14.79 o 
  -1   9   3      154.23      155.16      7.22 o 
   0   9   3      252.50      252.45      9.69 o 
   1   9   3      143.27      149.37      9.55 o 
   2   9   3      146.42      157.48     11.10 o 
   3   9   3      225.82      243.94     17.23 o 
   4   9   3      121.70      103.88     18.88 o 
   5   9   3      138.07       96.99     23.74 o 
  -4  10   3        1.04       -4.83     10.47 o 
  -3  10   3       14.84        3.05      7.34 o 
  -2  10   3       56.16       50.32      5.33 o 
  -1  10   3      112.51      138.65      6.82 o 
   0  10   3      261.89      263.09     11.75 o 
   1  10   3      369.50      360.60     20.88 o 
   2  10   3      177.73      188.27     12.88 o 
   3  10   3      150.20      163.00     15.27 o 
   4  10   3       15.23       18.08     11.83 o 
  -4  11   3       16.05        4.93     11.32 o 
  -3  11   3       88.92       82.64      9.93 o 
  -2  11   3       35.75       45.55      6.47 o 
  -1  11   3      259.07      240.24     16.18 o 
   0  11   3      163.29      167.17      9.17 o 
   1  11   3       17.80       23.14      6.29 o 
   2  11   3       46.63       55.16      8.05 o 
   3  11   3       95.53      111.90     14.41 o 
   4  11   3      106.53      116.22     16.27 o 
  -4  12   3        4.39       -6.66     11.22 o 
  -3  12   3        4.84        7.64      7.27 o 
  -2  12   3       11.14       10.54      6.24 o 
  -1  12   3       13.09       11.42      5.44 o 
   0  12   3      199.03      195.04     12.07 o 
   1  12   3      145.80      135.08     13.38 o 
   2  12   3      172.58      182.07     16.04 o 
   3  12   3        9.63        3.85      8.67 o 
   4  12   3        4.21        4.14     12.81 o 
  -3  13   3        1.68        4.71      9.15 o 
  -2  13   3       43.74       45.81      7.57 o 
  -1  13   3      108.76      108.32      9.95 o 
   0  13   3       23.21       19.32      6.96 o 
   1  13   3        2.53       -4.14      6.73 o 
   2  13   3       29.11       14.11      8.21 o 
   3  13   3       54.00       90.48     21.53 o 
  -2  14   3        2.46       -2.46      7.95 o 
  -1  14   3       14.72       12.49      9.25 o 
   0  14   3       54.08       57.40     10.20 o 
   1  14   3      134.08      133.93     18.73 o 
   2  14   3       12.21       25.31     23.87 o 
  -1  15   3        1.87        6.73     10.02 o 
   0  15   3       33.95       22.06     10.14 o 
   1  15   3       30.57       31.76     10.80 o 
   0 -15   4        1.33       -9.72     15.61 o 
   1 -15   4       25.93       21.05     18.88 o 
  -2 -14   4       38.72       50.63     19.70 o 
   0 -14   4       53.12       43.09     16.82 o 
   1 -14   4       41.12        7.75     17.09 o 
   2 -14   4       65.58       66.76     21.40 o 
  -3 -13   4       67.27       73.21     21.97 o 
  -2 -13   4        7.70        2.09     16.38 o 
  -1 -13   4       39.75       38.26     14.84 o 
   0 -13   4       12.98        9.77     14.05 o 
   1 -13   4        3.13        4.50     15.16 o 
   2 -13   4       14.67       32.77     18.22 o 
   3 -13   4      107.82       93.23     23.80 o 
  -4 -12   4        4.64       11.89     19.84 o 
  -3 -12   4       21.05       17.36     18.37 o 
  -2 -12   4       57.22       75.07     18.03 o 
  -1 -12   4       84.37      100.68     12.52 o 
   0 -12   4       75.99       82.51     16.34 o 
   1 -12   4       88.82       87.16     17.72 o 
   2 -12   4      187.17      201.90     25.19 o 
   3 -12   4       24.21       14.08     10.95 o 
   4 -12   4       10.92       12.69     12.65 o 
  -4 -11   4      116.69      126.75     24.37 o 
  -3 -11   4      139.17      128.46     22.08 o 
  -2 -11   4      122.45      135.84     21.63 o 
  -1 -11   4        9.53       14.29      8.05 o 
   0 -11   4        0.42        5.01     10.88 o 
   1 -11   4        1.47        4.61     11.91 o 
   2 -11   4      123.38      127.51     13.05 o 
   3 -11   4       78.66       79.03     12.53 o 
   4 -11   4       39.53       63.91     18.58 o 
  -4 -10   4       14.98       24.59     18.11 o 
  -3 -10   4       59.81       52.17     17.21 o 
  -2 -10   4       66.64       71.57      8.31 o 
  -1 -10   4      200.29      207.29     11.58 o 
   0 -10   4      346.88      345.28     22.06 o 
   1 -10   4      295.93      276.80     26.50 o 
   2 -10   4      259.74      264.62     13.22 o 
   3 -10   4       34.12       47.13     10.59 o 
   4 -10   4        1.16       -2.68     11.39 o 
  -5  -9   4       61.43       66.74     23.54 o 
  -4  -9   4      145.43      159.61     23.11 o 
  -3  -9   4      325.12      333.26     29.00 o 
  -2  -9   4      300.38      299.51     15.51 o 
  -1  -9   4       92.41      107.59      8.61 o 
   0  -9   4        5.42       13.85      4.37 o 
   1  -9   4      259.98      257.69     12.87 o 
   2  -9   4       99.98      115.57      8.74 o 
   3  -9   4      132.90      147.39     13.78 o 
   4  -9   4       48.69       42.81     12.30 o 
   5  -9   4       26.79       25.65     14.64 o 
  -5  -8   4       43.52       64.18     21.56 o 
  -4  -8   4        7.95        0.71     16.73 o 
  -3  -8   4        4.45        0.68      6.04 o 
  -2  -8   4      245.42      230.97     12.05 o 
  -1  -8   4      432.09      432.00     20.59 o 
   0  -8   4      746.07      757.86     29.65 o 
   1  -8   4      712.22      732.37     30.87 o 
   2  -8   4      293.53      273.74     12.50 o 
   3  -8   4       99.30       97.64      9.10 o 
   4  -8   4       10.75        2.66     11.39 o 
   5  -8   4       30.16       19.44     13.49 o 
  -5  -7   4       68.77       60.58     13.92 o 
  -4  -7   4      275.42      261.69     18.49 o 
  -3  -7   4      522.22      522.14     19.87 o 
  -2  -7   4      507.41      526.31     24.09 o 
  -1  -7   4      225.64      226.40     10.88 o 
   0  -7   4        8.84       12.49      2.74 o 
   1  -7   4      521.90      539.50     19.70 o 
   2  -7   4      225.01      217.92     12.05 o 
   3  -7   4      165.05      153.33     16.10 o 
   4  -7   4      174.07      183.39     15.69 o 
   5  -7   4       15.39       20.06     12.86 o 
  -5  -6   4        3.54        4.16     11.57 o 
  -4  -6   4       41.88       32.61     10.35 o 
  -3  -6   4        5.58        3.36      4.66 o 
  -2  -6   4      257.09      248.14     10.28 o 
  -1  -6   4     1176.91     1227.98     47.44 o 
   0  -6   4     1031.51     1089.12     40.03 o 
   1  -6   4     1603.78     1635.60     55.09 o 
   2  -6   4      124.36      128.11      6.83 o 
   3  -6   4      389.45      381.02     17.19 o 
   4  -6   4        0.27       -1.66      9.08 o 
   5  -6   4       40.99       11.89     12.16 o 
  -6  -5   4       38.57       41.04     15.20 o 
  -5  -5   4      176.58      201.95     18.38 o 
  -4  -5   4      335.92      313.75     14.69 o 
  -3  -5   4      525.91      516.91     19.75 o 
  -2  -5   4     1128.22     1161.29     39.22 o 
  -1  -5   4      117.48      116.97      6.84 o 
   0  -5   4      751.50      857.53     32.32 o 
   1  -5   4      377.77      388.53     14.16 o 
   2  -5   4      279.85      270.92     11.55 o 
   3  -5   4      134.28      134.91      8.95 o 
   4  -5   4      373.50      370.47     28.63 o 
   5  -5   4       89.19      107.46     14.64 o 
   6  -5   4       49.61       50.48     20.07 o 
  -6  -4   4       41.55       58.27     15.30 o 
  -5  -4   4       52.10       38.34     11.89 o 
  -4  -4   4       46.20       43.71      6.58 o 
  -3  -4   4      117.39      121.43      7.43 o 
  -2  -4   4      339.81      339.27     12.65 o 
  -1  -4   4     1489.43     1550.28     58.69 o 
   0  -4   4     2287.92     2457.07     96.14 o 
   1  -4   4     1482.68     1465.70     42.75 o 
   2  -4   4      626.47      685.86     25.93 o 
   3  -4   4      418.84      393.42     14.14 o 
   4  -4   4      132.70      136.96     10.86 o 
   5  -4   4        5.05       -6.74     10.84 o 
   6  -4   4       10.35       -4.92     17.47 o 
  -6  -3   4       38.27       33.02     14.00 o 
  -5  -3   4      169.86      159.14     22.55 o 
  -4  -3   4      483.08      493.89     19.82 o 
  -3  -3   4      685.99      675.13     22.61 o 
  -2  -3   4      723.39      723.54     19.85 o 
  -1  -3   4     1485.15     1587.57     61.48 o 
   0  -3   4      394.93      442.23     19.72 o 
   1  -3   4      177.40      204.31      8.07 o 
   2  -3   4      340.05      326.07     12.49 o 
   3  -3   4      499.61      504.72     19.41 o 
   4  -3   4      453.56      464.30     19.00 o 
   5  -3   4      204.56      213.73     29.77 o 
   6  -3   4       69.39       61.74     19.58 o 
  -6  -2   4       59.73       48.63     22.77 o 
  -5  -2   4      175.23      185.58     13.88 o 
  -4  -2   4        4.75       11.37      5.44 o 
  -3  -2   4       51.12       56.34      4.22 o 
  -2  -2   4     1135.95     1166.21     34.87 o 
  -1  -2   4     1815.88     1778.70     83.81 o 
   0  -2   4     3010.55     3106.17    153.95 o 
   1  -2   4     1250.59     1217.78     45.68 o 
   2  -2   4     1435.09     1448.55     50.18 o 
   3  -2   4      124.36      124.47      6.92 o 
   4  -2   4      217.71      222.58     10.69 o 
   5  -2   4       18.62      -17.29     13.40 o 
   6  -2   4        7.35       -0.98     16.80 o 
  -6  -1   4       10.76        9.58     16.08 o 
  -5  -1   4      224.61      252.72     15.56 o 
  -4  -1   4      468.08      469.51     18.45 o 
  -3  -1   4      889.78      886.11     36.55 o 
  -2  -1   4      744.55      734.00     28.09 o 
  -1  -1   4      970.10      931.72     45.08 o 
   0  -1   4      801.29      798.70     26.54 o 
   1  -1   4      154.74      174.30     14.53 o 
   2  -1   4      168.94      166.95      7.48 o 
   3  -1   4      705.90      704.89     28.24 o 
   4  -1   4      375.24      391.78     18.38 o 
   5  -1   4      331.00      316.56     29.28 o 
   6  -1   4       39.87       31.39     17.95 o 
  -6   0   4      137.56      110.90     19.06 o 
  -5   0   4       66.07       49.28     15.73 o 
  -4   0   4       54.06       53.09      6.73 o 
  -3   0   4      231.42      260.76     15.54 o 
  -2   0   4     1036.29     1006.38     39.96 o 
  -1   0   4     3161.68     3144.61    120.12 o 
   0   0   4     2548.71     2417.45     71.01 o 
   1   0   4     1051.93     1017.10     48.89 o 
   2   0   4     1489.90     1489.73     48.88 o 
   3   0   4      396.17      386.16     14.48 o 
   4   0   4       15.68       15.32      6.62 o 
   5   0   4       21.07       46.77     14.84 o 
  -6   1   4       11.61        8.47     22.48 o 
  -5   1   4      239.04      251.39     11.99 o 
  -4   1   4      485.27      484.36     14.84 o 
  -3   1   4      937.37      931.72     25.52 o 
  -2   1   4      697.72      693.58     21.63 o 
  -1   1   4      922.71      922.48     30.96 o 
   0   1   4      820.36      802.01     26.94 o 
   1   1   4      182.21      192.04      7.93 o 
   2   1   4      204.27      203.64      6.52 o 
   3   1   4      656.60      668.22     21.21 o 
   4   1   4      376.69      391.46     17.92 o 
   5   1   4      303.93      363.95     29.46 o 
  -5   2   4      169.22      193.64     25.93 o 
  -4   2   4        1.82        0.75      5.97 o 
  -3   2   4       49.59       50.87      3.69 o 
  -2   2   4     1129.10     1128.37     34.56 o 
  -1   2   4     1735.90     1703.69     67.47 o 
   0   2   4     3075.21     3239.93     96.46 o 
   1   2   4     1145.72     1138.39     45.31 o 
   2   2   4     1550.80     1511.87     39.75 o 
   3   2   4      115.94      121.44      6.54 o 
   4   2   4      199.92      195.09     10.04 o 
  -5   3   4      211.95      232.66     17.96 o 
  -4   3   4      525.08      530.66     23.20 o 
  -3   3   4      751.00      755.98     25.58 o 
  -2   3   4      669.01      656.68     24.40 o 
  -1   3   4     1514.22     1553.26     74.90 o 
   0   3   4      319.02      364.60     13.65 o 
   1   3   4      200.98      229.63     11.84 o 
   2   3   4      357.32      336.72     12.09 o 
   3   3   4      529.77      544.08     18.93 o 
   4   3   4      328.43      342.79     15.49 o 
  -5   4   4       58.13       51.64     16.16 o 
  -4   4   4       37.47       49.01      7.99 o 
  -3   4   4      124.44      128.24      8.64 o 
  -2   4   4      302.67      302.98     17.72 o 
  -1   4   4     1407.49     1443.87     57.36 o 
   0   4   4     2364.77     2463.22     82.92 o 
   1   4   4     1415.86     1379.34     54.63 o 
   2   4   4      756.31      803.59     25.37 o 
   3   4   4      313.77      306.25     13.38 o 
   4   4   4      156.09      175.20     11.00 o 
   5   4   4        5.82       18.88     14.48 o 
  -6   5   4       43.06       19.92     19.29 o 
  -5   5   4      210.27      214.40     25.72 o 
  -4   5   4      381.26      357.48     20.65 o 
  -3   5   4      542.03      536.87     22.21 o 
  -2   5   4     1117.71     1123.09     44.00 o 
   0   5   4      667.18      769.42     24.03 o 
   1   5   4      374.63      388.40     16.16 o 
   2   5   4      322.63      314.03     11.40 o 
   3   5   4      111.89      110.50      8.41 o 
   4   5   4      269.13      252.06     14.86 o 
   5   5   4       73.46       81.05     13.57 o 
  -5   6   4        2.01      -27.94     13.97 o 
  -4   6   4       33.66       25.73     13.02 o 
  -3   6   4        8.59        0.33      4.75 o 
  -2   6   4      225.95      222.45     11.46 o 
  -1   6   4     1124.15     1170.32     34.83 o 
   0   6   4     1168.46     1236.93     34.83 o 
   1   6   4     1581.40     1628.90     48.29 o 
   2   6   4      113.92      115.70      7.63 o 
   3   6   4      344.92      329.67     16.63 o 
   4   6   4        0.90        2.69      8.47 o 
   5   6   4       41.13       23.51     12.04 o 
  -5   7   4       92.80       78.91     14.08 o 
  -4   7   4      278.53      267.74     26.94 o 
  -3   7   4      497.88      486.05     18.83 o 
  -2   7   4      568.24      586.91     20.07 o 
  -1   7   4      200.32      195.97      7.69 o 
   0   7   4       13.57       10.67      3.49 o 
   1   7   4      534.98      560.08     17.43 o 
   2   7   4      255.43      265.30     12.22 o 
   3   7   4       90.52       87.62      8.41 o 
   4   7   4      128.65      116.54     13.94 o 
   5   7   4        1.10      -22.02     16.58 o 
  -5   8   4       27.38       11.30     25.04 o 
  -4   8   4        5.11      -12.80      9.06 o 
  -3   8   4        2.19       -0.87      3.87 o 
  -2   8   4      209.94      203.39      9.76 o 
  -1   8   4      497.69      502.72     15.32 o 
   0   8   4      742.60      695.19     29.03 o 
   1   8   4      793.25      794.69     30.75 o 
   2   8   4      190.99      193.46     11.88 o 
   3   8   4       89.21       93.49      9.17 o 
   4   8   4        6.11       -3.51      9.67 o 
   5   8   4       28.85       12.80     15.02 o 
  -5   9   4       59.68       39.93     19.89 o 
  -4   9   4      132.55      110.83     22.71 o 
  -3   9   4      312.95      285.47     15.46 o 
  -2   9   4      302.65      303.17     11.29 o 
  -1   9   4      136.50      145.92      6.68 o 
   0   9   4        8.37       10.92      3.29 o 
   1   9   4      273.80      266.40     13.07 o 
   2   9   4       89.39       99.06      8.31 o 
   3   9   4      112.55      114.87     15.07 o 
   4   9   4       20.72       23.73     11.76 o 
   5   9   4       10.31       14.40     20.09 o 
  -4  10   4       12.87       13.06     11.04 o 
  -3  10   4       52.21       51.68     11.98 o 
  -2  10   4       74.45       86.82      6.32 o 
  -1  10   4      186.20      186.57      8.47 o 
   0  10   4      423.36      409.86     15.13 o 
   1  10   4      305.54      299.00     17.86 o 
   2  10   4      198.22      192.12     12.64 o 
   3  10   4       21.32       20.30     12.86 o 
   4  10   4        2.29       -6.74     12.97 o 
  -4  11   4       98.44       83.94     14.29 o 
  -3  11   4      124.40      112.38      9.40 o 
  -2  11   4      150.34      150.63      9.26 o 
  -1  11   4       12.35       14.11      4.56 o 
   0  11   4        1.98       -5.75      4.14 o 
   1  11   4        0.44       -0.15      6.99 o 
   2  11   4      138.39      133.71     13.45 o 
   3  11   4       52.70       67.28     12.76 o 
   4  11   4       41.56       43.40     19.30 o 
  -4  12   4        6.25        9.54     16.83 o 
  -3  12   4       24.26        6.14      7.28 o 
  -2  12   4       50.87       46.36      7.14 o 
  -1  12   4      102.77      115.72     13.74 o 
   0  12   4       71.84       75.70     10.79 o 
   1  12   4      101.52      110.26     13.44 o 
   2  12   4      165.72      172.59     15.99 o 
   3  12   4       20.92       27.90     12.36 o 
   4  12   4        9.54       11.14     20.28 o 
  -3  13   4       64.63       64.87     10.56 o 
  -2  13   4        2.55       -3.73      6.50 o 
  -1  13   4       35.13       38.75      6.86 o 
   0  13   4       18.47        5.65      6.83 o 
   1  13   4        2.87       -4.81      6.90 o 
   2  13   4        6.63        3.07      8.05 o 
   3  13   4      116.05      111.63     22.97 o 
  -2  14   4       47.75       39.08      9.26 o 
  -1  14   4       19.68       16.42      9.70 o 
   0  14   4       36.67       49.73      8.67 o 
   1  14   4       33.40       29.92     11.91 o 
   2  14   4       69.73       73.12     19.90 o 
  -1  15   4        9.45       -4.57     10.88 o 
   0  15   4        1.32        7.31      9.88 o 
   1  15   4       25.23       22.39     10.51 o 
   0 -15   5        4.80        5.61     16.78 o 
   1 -15   5        0.43        8.72     18.47 o 
  -1 -14   5      105.78       95.06     19.34 o 
   0 -14   5       22.84       15.02     15.43 o 
   1 -14   5       69.36       73.83     20.56 o 
   2 -14   5        8.84       40.32     19.81 o 
  -3 -13   5       86.56       68.98     21.53 o 
  -2 -13   5       70.12       66.91     19.40 o 
  -1 -13   5       31.87       63.78     16.57 o 
   0 -13   5       18.94       35.35     15.18 o 
   1 -13   5       30.77       10.60     15.67 o 
   2 -13   5        8.85      -11.30     15.95 o 
   3 -13   5       21.61       36.40     21.32 o 
  -4 -12   5        4.33       -0.13     20.22 o 
  -3 -12   5        3.67       11.83     17.36 o 
  -2 -12   5        4.06        9.96      9.69 o 
  -1 -12   5      148.45      166.15     20.33 o 
   0 -12   5      212.31      230.84     23.97 o 
   1 -12   5       67.11       51.01     16.62 o 
   2 -12   5      105.22       97.76     21.30 o 
   3 -12   5       43.84       39.42     11.76 o 
  -4 -11   5       28.77       34.55     20.37 o 
  -3 -11   5       64.72       72.29     19.60 o 
  -2 -11   5      112.96      125.79     13.53 o 
  -1 -11   5      181.53      187.24     15.34 o 
   0 -11   5       12.54       29.51     13.33 o 
   1 -11   5       21.46       33.04     13.84 o 
   2 -11   5       15.56        7.78      8.62 o 
   3 -11   5       49.81       40.51     11.50 o 
   4 -11   5       52.24       58.41     14.29 o 
  -4 -10   5       16.84       37.94     19.29 o 
  -3 -10   5       10.03        9.16     15.23 o 
  -2 -10   5       36.66       45.39      7.60 o 
  -1 -10   5      101.21      109.26      8.68 o 
   0 -10   5      422.88      424.61     33.39 o 
   1 -10   5      522.15      454.36     40.19 o 
   2 -10   5      192.28      183.10     15.68 o 
   3 -10   5      105.61       98.51     13.19 o 
   4 -10   5       50.40       42.50     12.95 o 
  -5  -9   5       51.32       36.64     22.00 o 
  -4  -9   5       54.50       41.06     18.40 o 
  -3  -9   5       65.82       77.15     22.55 o 
  -2  -9   5      270.07      288.35     14.52 o 
  -1  -9   5      164.94      158.98      9.82 o 
   0  -9   5      251.03      260.43     12.84 o 
   1  -9   5       11.58       13.80      4.83 o 
   2  -9   5       21.33       28.76      5.90 o 
   3  -9   5      123.29      133.06     29.25 o 
   4  -9   5      152.87      130.36     26.05 o 
   5  -9   5       61.07       60.00     15.89 o 
  -5  -8   5       36.48       20.53     20.20 o 
  -4  -8   5       24.27       17.57     16.00 o 
  -3  -8   5        1.34       -0.48      6.27 o 
  -2  -8   5       13.66       19.44      5.63 o 
  -1  -8   5      359.93      353.93     17.54 o 
   0  -8   5      802.76      809.31     33.54 o 
   1  -8   5     1060.20     1032.10     38.48 o 
   2  -8   5      557.06      545.61     24.88 o 
   3  -8   5      188.44      191.78     12.11 o 
   4  -8   5        2.69       -5.37     10.32 o 
   5  -8   5        4.92      -18.73     12.49 o 
  -5  -7   5       42.00       30.44     20.63 o 
  -4  -7   5      180.13      170.77     12.53 o 
  -3  -7   5      249.60      265.65     15.13 o 
  -2  -7   5      192.63      190.89     10.68 o 
  -1  -7   5      663.00      673.45     26.25 o 
   0  -7   5      187.94      194.35      7.83 o 
   1  -7   5       66.19       81.74      5.00 o 
   2  -7   5       76.04       77.43      6.57 o 
   3  -7   5      319.01      310.35     15.94 o 
   4  -7   5       89.15       98.07     13.07 o 
   5  -7   5      170.99      151.71     17.68 o 
  -5  -6   5      119.27      101.66     15.08 o 
  -4  -6   5       17.58       17.01      7.64 o 
  -3  -6   5       52.88       42.27      5.67 o 
  -2  -6   5      254.59      242.92     14.65 o 
  -1  -6   5      573.16      530.38     22.12 o 
   0  -6   5     1751.92     1872.45     70.35 o 
   1  -6   5      736.48      733.78     26.26 o 
   2  -6   5     1340.56     1305.36     43.56 o 
   3  -6   5      190.53      191.52     12.19 o 
   4  -6   5       11.33       14.25      9.93 o 
   5  -6   5       12.98       -3.00     11.31 o 
  -6  -5   5        7.32        7.12     24.65 o 
  -5  -5   5       51.30       46.36     14.98 o 
  -4  -5   5      398.37      397.92     15.99 o 
  -3  -5   5      434.11      433.23     17.26 o 
  -2  -5   5     1111.11     1074.55     42.23 o 
  -1  -5   5      428.92      435.11     19.79 o 
   0  -5   5      444.11      503.09     24.81 o 
   1  -5   5       89.27      101.57      4.50 o 
   2  -5   5      157.25      155.72      7.13 o 
   3  -5   5      561.89      546.34     21.73 o 
   4  -5   5      217.12      225.90     18.21 o 
   5  -5   5      174.32      168.18     38.11 o 
   6  -5   5       21.86        7.26     18.39 o 
  -6  -4   5       57.34       65.36     15.46 o 
  -5  -4   5       44.02       40.27     10.03 o 
  -4  -4   5      124.80      135.73      9.28 o 
  -3  -4   5       16.08       17.53      4.85 o 
  -2  -4   5      682.40      665.87     23.11 o 
  -1  -4   5      719.01      757.15     33.68 o 
   0  -4   5     1777.30     1890.73     85.03 o 
   1  -4   5     2122.00     2150.05     64.03 o 
   2  -4   5      719.41      703.05     24.85 o 
   3  -4   5      430.96      443.94     17.28 o 
   4  -4   5       18.83       16.55      7.22 o 
   5  -4   5       24.77       17.47     11.92 o 
   6  -4   5        3.81        7.57     17.86 o 
  -6  -3   5       11.17       14.61     13.23 o 
  -5  -3   5      152.41      167.55     18.55 o 
  -4  -3   5      287.32      296.88     13.49 o 
  -3  -3   5     1214.98     1220.78     41.05 o 
  -2  -3   5     1076.39     1031.81     30.87 o 
  -1  -3   5     1357.73     1430.68     47.67 o 
   0  -3   5      150.74      172.49      6.99 o 
   1  -3   5      313.47      334.30     11.87 o 
   2  -3   5      389.26      379.19     13.26 o 
   3  -3   5      512.25      523.65     18.88 o 
   4  -3   5      484.62      500.08     23.48 o 
   5  -3   5       20.44       25.81     11.79 o 
   6  -3   5       45.09       36.86     18.89 o 
  -6  -2   5       47.92       65.75     15.91 o 
  -5  -2   5       59.98       54.96      9.95 o 
  -4  -2   5       10.51        2.30      6.50 o 
  -3  -2   5      135.76      140.59      7.48 o 
  -2  -2   5      291.20      284.12     10.68 o 
  -1  -2   5     2025.99     2031.54     82.15 o 
   0  -2   5     1186.15     1199.53     45.80 o 
   1  -2   5     2584.21     2541.96    119.74 o 
   2  -2   5     1255.85     1230.51     42.32 o 
   3  -2   5      378.97      374.06     14.39 o 
   4  -2   5       13.57       12.89      5.11 o 
   5  -2   5       43.98       56.91     16.11 o 
   6  -2   5       19.82       48.86     19.25 o 
  -6  -1   5       24.41       22.30     16.31 o 
  -5  -1   5      125.68      144.65     10.54 o 
  -4  -1   5      493.43      507.45     18.91 o 
  -3  -1   5     1108.45     1108.12     44.17 o 
  -2  -1   5     1730.90     1715.75     55.86 o 
  -1  -1   5     1216.72     1180.37     57.08 o 
   0  -1   5      236.39      234.77      8.17 o 
   1  -1   5      334.09      340.24     23.87 o 
   2  -1   5     1520.36     1589.96     53.25 o 
   3  -1   5      636.14      652.03     24.91 o 
   4  -1   5      401.99      413.05     19.38 o 
   5  -1   5       79.13      103.86     18.73 o 
   6  -1   5       25.01       15.08     17.26 o 
  -6   0   5      116.31       73.71     17.85 o 
  -5   0   5       10.83       12.13      5.66 o 
  -4   0   5        4.08        3.46      4.65 o 
  -3   0   5       65.40       79.12     14.55 o 
  -2   0   5      561.40      542.90     21.52 o 
  -1   0   5     1227.13     1200.41     40.22 o 
   0   0   5     1893.71     1764.30     58.67 o 
   1   0   5     2299.65     2113.65     93.95 o 
   2   0   5     1551.96     1562.15     51.16 o 
   3   0   5      303.95      300.03     11.76 o 
   4   0   5      122.92      144.76     11.99 o 
   5   0   5      131.18      162.00     21.35 o 
   6   0   5       13.06       17.45     17.73 o 
  -6   1   5       25.78       39.74     23.16 o 
  -5   1   5      124.23      133.17     12.12 o 
  -4   1   5      466.71      475.94     18.34 o 
  -3   1   5     1116.36     1120.43     30.88 o 
  -2   1   5     1661.08     1637.68     49.84 o 
  -1   1   5     1206.49     1170.74     39.19 o 
   0   1   5      218.10      207.16      9.65 o 
   1   1   5      311.92      314.39     12.97 o 
   2   1   5     1582.24     1596.10     46.44 o 
   3   1   5      553.06      558.34     21.02 o 
   4   1   5      419.08      443.48     23.93 o 
   5   1   5      108.00      129.33     18.89 o 
  -5   2   5       56.51       39.37     12.34 o 
  -4   2   5       11.95        9.87      4.89 o 
  -3   2   5      125.03      129.04      6.08 o 
  -2   2   5      269.33      268.87      9.31 o 
  -1   2   5     2149.34     2155.46     70.55 o 
   0   2   5     1166.09     1168.65     46.24 o 
   1   2   5     2534.45     2615.10     98.39 o 
   2   2   5     1284.35     1255.59     37.05 o 
   3   2   5      365.98      361.23     13.95 o 
   4   2   5       24.96       18.45      5.19 o 
   5   2   5       42.89       44.99     14.87 o 
  -6   3   5       15.74       31.03     17.36 o 
  -5   3   5      132.73      151.15     16.64 o 
  -4   3   5      271.81      303.01     15.91 o 
  -3   3   5     1158.64     1151.51     47.71 o 
  -2   3   5      990.25      983.35     30.74 o 
  -1   3   5     1284.64     1372.76     46.90 o 
   0   3   5      115.66      123.45      5.57 o 
   1   3   5      292.44      305.89     17.02 o 
   2   3   5      340.07      326.53     11.21 o 
   3   3   5      460.54      474.44     21.25 o 
   4   3   5      520.13      551.63     23.36 o 
  -6   4   5       55.29       45.77     19.06 o 
  -5   4   5       28.76       32.13     12.14 o 
  -4   4   5      145.90      156.18     11.35 o 
  -3   4   5       18.08       21.62      6.00 o 
  -2   4   5      651.98      635.91     26.36 o 
  -1   4   5      894.33      933.03     33.10 o 
   0   4   5     1628.18     1710.85     59.84 o 
   1   4   5     2140.91     2179.45     71.11 o 
   2   4   5      692.46      700.81     24.17 o 
   3   4   5      432.41      455.81     16.83 o 
   4   4   5       26.94       32.52      7.08 o 
   5   4   5       23.68       26.71     15.44 o 
  -6   5   5        3.78      -24.64     17.13 o 
  -5   5   5       51.76       49.27     12.73 o 
  -4   5   5      327.34      310.98     36.37 o 
  -3   5   5      478.72      471.29     24.81 o 
  -2   5   5     1031.98     1023.16     34.89 o 
  -1   5   5      311.20      328.10     12.77 o 
   0   5   5      424.71      464.76     14.68 o 
   1   5   5       79.18       89.44      4.67 o 
   2   5   5      103.93      113.63      8.03 o 
   3   5   5      470.69      429.52     20.95 o 
   4   5   5      309.39      317.91     18.54 o 
   5   5   5      162.75      160.66     23.11 o 
  -5   6   5      118.53      122.01     24.66 o 
  -4   6   5       26.94       30.63      9.42 o 
  -3   6   5       41.10       34.43      6.13 o 
  -2   6   5      333.26      344.60     12.01 o 
  -1   6   5      553.44      522.69     16.17 o 
   0   6   5     1673.59     1757.45     52.89 o 
   1   6   5      757.10      767.35     23.03 o 
   2   6   5     1230.24     1224.30     42.42 o 
   3   6   5      245.23      236.81     12.20 o 
   4   6   5       10.26       14.80      9.09 o 
   5   6   5       12.86        6.21     11.59 o 
  -5   7   5       20.62       13.38     11.93 o 
  -4   7   5      192.00      160.23     14.84 o 
  -3   7   5      259.72      270.42     14.04 o 
  -2   7   5      190.21      173.85     10.08 o 
  -1   7   5      585.61      594.13     19.09 o 
   0   7   5      161.53      158.20      6.66 o 
   1   7   5       63.04       78.17      6.12 o 
   2   7   5       44.28       40.20      5.63 o 
   3   7   5      309.16      314.09     15.75 o 
   4   7   5       79.54       77.06     12.16 o 
   5   7   5      202.45      164.38     17.77 o 
  -5   8   5       48.08       33.72     13.18 o 
  -4   8   5       28.70       23.75     10.18 o 
  -3   8   5        3.07        1.45      5.98 o 
  -2   8   5        9.79       11.19      3.76 o 
  -1   8   5      402.14      397.60     12.80 o 
   0   8   5      803.84      830.83     32.51 o 
   1   8   5      892.17      905.70     32.73 o 
   2   8   5      632.11      623.75     24.93 o 
   3   8   5      164.49      167.49     11.60 o 
   4   8   5        4.58       -0.94      9.78 o 
   5   8   5        5.30       -7.20     12.05 o 
  -5   9   5       34.99       26.50     19.42 o 
  -4   9   5       69.33       72.83     12.54 o 
  -3   9   5       93.93      112.08     22.72 o 
  -2   9   5      256.65      252.43     10.27 o 
  -1   9   5      143.65      151.86      7.25 o 
   0   9   5      258.54      257.92     11.50 o 
   1   9   5       13.77       16.92      6.19 o 
   2   9   5        6.59        1.47      5.22 o 
   3   9   5      142.96      153.09     14.08 o 
   4   9   5      151.42      158.67     16.49 o 
   5   9   5       55.76       44.35     22.04 o 
  -4  10   5       18.15       -2.17     10.69 o 
  -3  10   5       11.64        8.28      7.28 o 
  -2  10   5       45.14       39.28      5.46 o 
  -1  10   5       89.41      106.43      6.39 o 
   0  10   5      389.37      388.21     13.58 o 
   1  10   5      543.13      538.56     27.37 o 
   2  10   5      165.68      185.41     14.80 o 
   3  10   5      119.36      124.07     24.48 o 
   4  10   5       40.66       32.62     25.15 o 
  -4  11   5       32.71       37.15     14.94 o 
  -3  11   5       64.12       69.75      9.42 o 
  -2  11   5      128.73      115.68      7.62 o 
  -1  11   5      192.59      196.94      9.10 o 
   0  11   5        8.23       11.52      5.98 o 
   1  11   5       24.14       16.82      7.97 o 
   2  11   5       22.98       15.27      9.04 o 
   3  11   5       71.83       97.03     32.60 o 
   4  11   5       49.99       33.39     20.79 o 
  -4  12   5        3.70      -11.48     16.59 o 
  -3  12   5        4.74        0.97      8.16 o 
  -2  12   5        7.14        4.87      6.01 o 
  -1  12   5      124.72      129.40      8.92 o 
   0  12   5      226.66      202.12     16.57 o 
   1  12   5       60.51       62.81      8.47 o 
   2  12   5      119.37      135.15     14.41 o 
   3  12   5       40.82       39.50     13.49 o 
  -3  13   5       86.70       72.34     12.82 o 
  -2  13   5       80.59       82.67      8.62 o 
  -1  13   5       40.02       40.14      8.44 o 
   0  13   5       24.09        8.88      7.15 o 
   1  13   5       31.75       19.09      7.83 o 
   2  13   5        9.21        8.79     10.82 o 
   3  13   5       39.76       32.11     18.93 o 
  -2  14   5        4.05        4.37      8.09 o 
  -1  14   5      107.26      109.80     12.87 o 
   0  14   5       31.44       34.40      8.28 o 
   1  14   5       63.46       63.63      9.75 o 
   2  14   5       18.84       19.99     11.18 o 
  -1  15   5       38.75       18.49     10.82 o 
   0  15   5        3.29        0.38      9.84 o 
   1  15   5        0.40        9.53     10.33 o 
   0 -15   6        2.51       11.83     16.64 o 
   1 -15   6        0.26      -17.11     17.11 o 
  -1 -14   6       10.09        6.99     15.05 o 
   0 -14   6       41.52       37.44     17.52 o 
   1 -14   6       25.56       24.93     18.49 o 
   2 -14   6       44.21       22.62     20.17 o 
  -3 -13   6       22.75       15.54     18.80 o 
  -2 -13   6       86.03       92.21     20.06 o 
  -1 -13   6       31.84       31.75     14.90 o 
   0 -13   6       94.19      112.29     20.22 o 
   1 -13   6       18.93       -2.90     14.84 o 
   2 -13   6        6.38        5.17     17.24 o 
   3 -13   6       15.97       28.84     21.07 o 
  -3 -12   6       47.50       45.94     19.40 o 
  -2 -12   6        5.47        3.07      9.86 o 
  -1 -12   6       32.82       36.09     13.79 o 
   0 -12   6       47.13       44.20     15.34 o 
   1 -12   6      110.12       93.92     18.81 o 
   2 -12   6       68.81       94.08     21.43 o 
   3 -12   6      159.22      146.51     23.36 o 
  -4 -11   6       79.37       87.16     22.85 o 
  -3 -11   6      110.80      154.02     22.62 o 
  -2 -11   6       39.66       39.21     10.42 o 
  -1 -11   6      140.67      142.72     14.18 o 
   0 -11   6       67.98       93.72     16.83 o 
   1 -11   6       65.75       54.44     16.10 o 
   2 -11   6        1.44        9.11     14.74 o 
   3 -11   6      103.65      122.38     14.54 o 
   4 -11   6       64.25       75.51     14.67 o 
  -4 -10   6       31.85       42.61     20.32 o 
  -3 -10   6       29.88       41.82     10.92 o 
  -2 -10   6      131.12      133.88     11.84 o 
  -1 -10   6      105.89      113.57      9.13 o 
   0 -10   6       37.18       34.17     12.45 o 
   1 -10   6      184.30      224.03     24.21 o 
   2 -10   6      354.55      310.79     20.57 o 
   3 -10   6       53.16       42.62     10.69 o 
   4 -10   6       34.73       35.26     13.13 o 
  -5  -9   6       58.37       58.97     23.93 o 
  -4  -9   6      196.18      218.40     26.93 o 
  -3  -9   6       79.28       74.54     11.57 o 
  -2  -9   6      313.64      279.39     15.63 o 
  -1  -9   6       95.86      104.40      7.90 o 
   0  -9   6      162.82      181.77     12.68 o 
   1  -9   6      103.15       96.65     16.42 o 
   2  -9   6       81.30       77.82      7.96 o 
   3  -9   6      120.15      106.23     14.67 o 
   4  -9   6      112.41      106.41     32.10 o 
   5  -9   6       52.00       55.96     16.04 o 
  -5  -8   6       53.99       55.24     22.74 o 
  -4  -8   6        2.24       10.18     15.87 o 
  -3  -8   6       25.28       19.38      7.49 o 
  -2  -8   6      304.64      288.22     14.64 o 
  -1  -8   6      238.07      223.66     12.75 o 
   0  -8   6      644.87      653.32     30.35 o 
   1  -8   6      331.70      314.56     11.93 o 
   2  -8   6      362.33      341.40     16.05 o 
   3  -8   6       99.58       92.29      9.09 o 
   4  -8   6       47.98       46.94     12.21 o 
   5  -8   6        1.00      -21.93     12.61 o 
  -5  -7   6      101.11       91.18     23.39 o 
  -4  -7   6       50.23       34.55     10.82 o 
  -3  -7   6      701.78      657.69     29.98 o 
  -2  -7   6      382.91      362.99     17.39 o 
  -1  -7   6      549.47      556.20     25.72 o 
   0  -7   6      118.65      124.17      7.47 o 
   1  -7   6      108.07      110.38      6.23 o 
   2  -7   6      165.19      171.13     10.66 o 
   3  -7   6      182.18      195.94     12.65 o 
   4  -7   6      112.48      121.84     14.33 o 
   5  -7   6       77.09       64.82     14.63 o 
  -5  -6   6       15.57       14.31     19.34 o 
  -4  -6   6       46.34       55.77      8.60 o 
  -3  -6   6       17.75       14.48      5.99 o 
  -2  -6   6      254.95      238.50     13.73 o 
  -1  -6   6     1103.19     1117.60     47.81 o 
   0  -6   6     1476.60     1442.03     56.94 o 
   1  -6   6      609.64      642.83     24.32 o 
   2  -6   6      409.78      389.79     18.22 o 
   3  -6   6      243.02      223.99     12.19 o 
   4  -6   6       55.51       65.86     11.93 o 
   5  -6   6        5.57        2.35     12.07 o 
  -6  -5   6       26.14       16.54     24.01 o 
  -5  -5   6       98.26      111.39     20.77 o 
  -4  -5   6      178.83      187.65     11.28 o 
  -3  -5   6      690.68      666.11     23.87 o 
  -2  -5   6     1291.56     1244.33     52.44 o 
  -1  -5   6      745.29      751.85     32.09 o 
   0  -5   6       23.77       29.62      5.08 o 
   1  -5   6      115.63      126.45      5.36 o 
   2  -5   6      481.09      487.36     18.92 o 
   3  -5   6      116.02      138.75     10.18 o 
   4  -5   6      110.03      121.01     24.55 o 
   5  -5   6      117.93      115.84     15.60 o 
  -6  -4   6       33.98        2.34     22.87 o 
  -5  -4   6       26.44       29.88      9.92 o 
  -4  -4   6        7.59        5.61      5.79 o 
  -3  -4   6      319.86      320.92     13.55 o 
  -2  -4   6      455.09      427.98     20.00 o 
  -1  -4   6     1741.99     1755.29     68.55 o 
   0  -4   6     2172.32     2346.23    116.15 o 
   1  -4   6     1570.57     1543.93     44.97 o 
   2  -4   6      678.21      665.05     23.83 o 
   3  -4   6       83.31       82.75      6.01 o 
   4  -4   6      341.41      346.59     17.21 o 
   5  -4   6        1.96       -8.02     11.28 o 
   6  -4   6        2.51      -14.18     17.75 o 
  -6  -3   6       65.89       39.86     15.80 o 
  -5  -3   6      125.90      120.14     12.31 o 
  -4  -3   6      647.10      665.66     30.27 o 
  -3  -3   6      682.37      663.44     23.35 o 
  -2  -3   6     1150.34     1094.40     37.09 o 
  -1  -3   6     1074.39     1098.70     37.41 o 
   0  -3   6      248.36      279.68     11.54 o 
   1  -3   6      369.23      421.47     14.74 o 
   2  -3   6      108.80      108.42      6.07 o 
   3  -3   6      376.63      376.61     16.62 o 
   4  -3   6      109.33      120.35     10.40 o 
   5  -3   6      277.35      281.07     27.76 o 
   6  -3   6       52.21       49.14     20.37 o 
  -6  -2   6       49.58       52.16     13.17 o 
  -5  -2   6       42.28       49.15      9.89 o 
  -4  -2   6       86.28      102.65      7.65 o 
  -3  -2   6      300.20      297.75     12.45 o 
  -2  -2   6       97.95      107.74      9.32 o 
  -1  -2   6     1394.81     1438.74     49.32 o 
   0  -2   6     4519.03     4484.24    166.47 o 
   1  -2   6     2436.30     2412.23    120.11 o 
   2  -2   6     1323.26     1307.70     56.95 o 
   3  -2   6      562.59      551.00     30.36 o 
   4  -2   6       85.72       75.51     16.16 o 
   5  -2   6       50.53       56.63     16.83 o 
   6  -2   6       22.88       13.38     18.67 o 
  -6  -1   6       88.72       93.94     14.30 o 
  -5  -1   6      276.54      280.87     11.90 o 
  -4  -1   6      798.95      837.69     29.53 o 
  -3  -1   6      914.32      899.20     32.48 o 
  -2  -1   6      939.38      887.24     34.61 o 
  -1  -1   6      292.41      265.37     16.02 o 
   0  -1   6      344.97      346.79     12.93 o 
   1  -1   6      248.89      261.95     20.15 o 
   2  -1   6      323.47      332.30     13.13 o 
   3  -1   6      228.95      230.50     12.17 o 
   4  -1   6      312.99      339.20     20.53 o 
   5  -1   6       99.53      140.01     19.99 o 
   6  -1   6      157.35      190.15     26.91 o 
  -6   0   6      144.88      118.96     19.40 o 
  -5   0   6       59.92       59.07      7.17 o 
  -4   0   6        7.64        6.42      3.36 o 
  -3   0   6        8.53       12.63      2.74 o 
  -2   0   6      396.80      400.04     16.32 o 
  -1   0   6     1190.36     1127.26     46.50 o 
   0   0   6     2135.32     2073.86     79.08 o 
   1   0   6     5716.32     5661.09    214.26 o 
   2   0   6      787.10      761.10     25.64 o 
   3   0   6      680.16      695.10     28.36 o 
   4   0   6       68.19       57.54      8.94 o 
   5   0   6        7.13        5.37     14.62 o 
   6   0   6        5.86       11.99     18.08 o 
  -6   1   6       82.78      113.22     37.65 o 
  -5   1   6      319.19      325.01     15.57 o 
  -4   1   6      782.22      793.89     33.11 o 
  -3   1   6      970.16      959.32     26.20 o 
  -2   1   6      864.55      848.71     23.84 o 
  -1   1   6      200.61      195.85      7.07 o 
   0   1   6      421.60      413.93     18.81 o 
   1   1   6      246.01      262.03     11.61 o 
   2   1   6      393.77      394.37     11.71 o 
   3   1   6      247.66      271.98     10.59 o 
   4   1   6      352.70      352.61     20.68 o 
   5   1   6       83.92       93.13     18.58 o 
  -6   2   6       86.85       99.94     26.96 o 
  -5   2   6       63.27       63.97     13.44 o 
  -4   2   6       68.88       73.58      6.55 o 
  -3   2   6      315.22      311.60     10.87 o 
  -2   2   6      151.39      149.15      5.75 o 
  -1   2   6     1435.89     1466.96     49.13 o 
   0   2   6     4273.01     4229.66    168.29 o 
   1   2   6     2697.86     2714.19     98.74 o 
   2   2   6     1154.31     1142.38     35.00 o 
   3   2   6      615.63      620.32     21.30 o 
   4   2   6       47.84       47.63      7.28 o 
   5   2   6       49.36       72.42     16.75 o 
  -6   3   6       76.39       71.98     18.49 o 
  -5   3   6      131.42      149.31     10.81 o 
  -4   3   6      775.73      774.01     31.20 o 
  -3   3   6      638.16      621.38     23.17 o 
  -2   3   6     1078.62     1051.51     32.69 o 
  -1   3   6     1049.81     1082.84     36.81 o 
   0   3   6      356.59      375.58     13.50 o 
   1   3   6      365.05      419.24     17.40 o 
   2   3   6      127.81      124.07      5.25 o 
   3   3   6      491.64      505.56     16.61 o 
   4   3   6      169.09      162.51     13.66 o 
  -6   4   6       51.70       50.14     18.37 o 
  -5   4   6       44.07       44.97     10.07 o 
  -4   4   6        4.04       -0.49      5.87 o 
  -3   4   6      343.79      335.75     13.60 o 
  -2   4   6      503.13      501.37     19.68 o 
  -1   4   6     1735.12     1745.69     67.13 o 
   0   4   6     2339.34     2467.42     80.68 o 
   1   4   6     1477.69     1459.32     49.54 o 
   2   4   6      682.99      673.54     26.95 o 
   3   4   6       35.68       35.30      4.89 o 
   4   4   6      297.71      313.97     16.67 o 
   5   4   6        2.67       -5.35     14.62 o 
  -6   5   6       32.03       39.20     19.29 o 
  -5   5   6      119.25      127.48     14.42 o 
  -4   5   6      253.19      233.13     12.99 o 
  -3   5   6      635.26      624.32     27.15 o 
  -2   5   6     1333.41     1366.37     43.64 o 
  -1   5   6      815.80      824.49     26.65 o 
   0   5   6       53.46       54.90      3.02 o 
   1   5   6      113.72      123.48      5.18 o 
   2   5   6      533.10      546.44     19.00 o 
   3   5   6      185.76      185.68      8.77 o 
   4   5   6      109.38      127.48     12.90 o 
   5   5   6      116.12      103.19     20.53 o 
  -5   6   6       22.08       27.81     11.87 o 
  -4   6   6       33.97       31.84     14.34 o 
  -3   6   6       21.57       23.85      6.02 o 
  -2   6   6      286.22      293.62     11.10 o 
  -1   6   6     1254.19     1253.46     35.23 o 
   0   6   6     1444.71     1447.71     42.86 o 
   1   6   6      748.33      760.53     27.79 o 
   2   6   6      283.65      275.86     12.12 o 
   3   6   6      172.89      183.38     13.87 o 
   4   6   6       46.44       36.64     10.18 o 
   5   6   6        5.77      -12.27     16.62 o 
  -5   7   6      113.30      103.84     14.84 o 
  -4   7   6       46.00       44.92     10.70 o 
  -3   7   6      731.47      715.00     29.19 o 
  -2   7   6      384.90      376.77     12.63 o 
  -1   7   6      631.67      650.56     19.00 o 
   0   7   6       98.26      114.13      5.41 o 
   1   7   6      108.57      116.54      7.52 o 
   2   7   6      206.20      209.64     12.29 o 
   3   7   6      204.14      214.66     12.36 o 
   4   7   6       98.73       89.49     12.71 o 
   5   7   6       56.98       51.23     14.01 o 
  -5   8   6       44.93       31.37     13.10 o 
  -4   8   6        1.94       -1.76      9.62 o 
  -3   8   6       27.70       35.47      7.05 o 
  -2   8   6      307.86      279.88     11.91 o 
  -1   8   6      251.56      261.19      9.28 o 
   0   8   6      832.67      806.90     25.62 o 
   1   8   6      266.53      263.39     11.84 o 
   2   8   6      323.05      326.01     15.92 o 
   3   8   6       76.88       87.92      8.90 o 
   4   8   6       37.46       38.84     11.44 o 
   5   8   6        1.06       -0.33     12.42 o 
  -5   9   6       79.99      100.07     21.92 o 
  -4   9   6      178.04      177.35     16.73 o 
  -3   9   6       86.07       90.55      7.71 o 
  -2   9   6      331.29      320.36     11.56 o 
  -1   9   6       64.38       79.22      5.51 o 
   0   9   6      165.15      158.49     10.40 o 
   1   9   6      107.63      131.14     11.01 o 
   2   9   6      100.13      106.87      8.43 o 
   3   9   6      110.48      113.09     15.02 o 
   4   9   6      106.57      125.09     29.73 o 
   5   9   6       49.13       45.95     21.79 o 
  -4  10   6       22.98       20.86     11.42 o 
  -3  10   6       26.54       26.46      7.80 o 
  -2  10   6      142.00      134.01      8.50 o 
  -1  10   6      114.46      124.29      6.90 o 
   0  10   6       17.09       12.81      8.04 o 
   1  10   6      213.98      203.27     14.77 o 
   2  10   6      358.78      366.56     20.95 o 
   3  10   6       33.82       32.32     10.83 o 
   4  10   6       42.60       40.63     19.95 o 
  -4  11   6       90.68      111.29     21.41 o 
  -3  11   6       94.74       86.98     10.01 o 
  -2  11   6        9.34        3.02      5.03 o 
  -1  11   6      133.38      139.23      7.81 o 
   0  11   6       52.21       58.37      8.04 o 
   1  11   6       69.76       90.46     10.77 o 
   2  11   6        0.16       -3.64      8.35 o 
   3  11   6      105.92      113.85     14.83 o 
   4  11   6       50.54       48.44     21.05 o 
  -3  12   6       47.16       37.86      9.01 o 
  -2  12   6        4.42       -0.01      5.42 o 
  -1  12   6       19.29       18.76      5.34 o 
   0  12   6       24.95       29.41      8.09 o 
   1  12   6       93.52       85.55      9.41 o 
   2  12   6      104.42      112.30     13.85 o 
   3  12   6      156.71      144.93     16.80 o 
  -3  13   6       19.70       20.55     11.13 o 
  -2  13   6       62.82       50.80      7.87 o 
  -1  13   6       13.53        3.20      7.47 o 
   0  13   6       92.81      100.58     10.16 o 
   1  13   6       20.06       23.91      8.03 o 
   2  13   6        3.26       -1.76     10.50 o 
   3  13   6        6.09        3.55     17.24 o 
  -2  14   6        6.14       11.47      8.53 o 
  -1  14   6        1.95        1.31      7.96 o 
   0  14   6       25.48       18.64      8.32 o 
   1  14   6       26.12       16.20     14.43 o 
   2  14   6       37.98       27.50     20.01 o 
  -1  15   6       44.39       43.96     11.87 o 
   0  15   6        3.31        1.33     10.10 o 
   1  15   6        0.19       -2.24     10.15 o 
   0 -15   7       24.66       19.29     18.50 o 
  -1 -14   7       35.96       37.76     17.23 o 
   0 -14   7       75.58       46.90     18.70 o 
   1 -14   7       27.93       45.71     19.27 o 
   2 -14   7       26.94       -0.56     18.81 o 
  -3 -13   7       10.57      -10.98     17.73 o 
  -2 -13   7       88.00       80.89     18.83 o 
  -1 -13   7       49.60       59.51     17.72 o 
   0 -13   7        5.94       -4.87     14.54 o 
   1 -13   7        5.35      -13.38     14.62 o 
   2 -13   7       41.28        1.15     17.44 o 
   3 -13   7        6.05      -23.36     19.11 o 
  -3 -12   7        8.48        1.19     16.82 o 
  -2 -12   7       60.83       41.90     18.46 o 
  -1 -12   7       33.94       31.51     14.82 o 
   0 -12   7      108.46      110.60     20.27 o 
   1 -12   7       55.63       55.13     17.42 o 
   2 -12   7        8.67      -18.44     15.54 o 
   3 -12   7       32.61       33.16     11.97 o 
  -4 -11   7       21.50       27.68     20.27 o 
  -3 -11   7      158.92      193.21     26.35 o 
  -2 -11   7       83.00      112.23     13.21 o 
  -1 -11   7       10.13       25.70     13.40 o 
   0 -11   7       44.94       34.58     14.58 o 
   1 -11   7      117.32      103.52     19.65 o 
   2 -11   7       16.25       17.00     15.51 o 
   3 -11   7        8.44       -1.29     10.53 o 
   4 -11   7       33.59       11.94     27.29 o 
  -4 -10   7       15.50       15.23     19.14 o 
  -3 -10   7        1.82       -0.22      9.75 o 
  -2 -10   7       85.46       92.61      9.79 o 
  -1 -10   7      171.27      175.05     12.05 o 
   0 -10   7       77.50       68.56     15.33 o 
   1 -10   7      123.93      145.80     21.68 o 
   2 -10   7       95.23      112.48     12.34 o 
   3 -10   7      103.72       82.32     12.54 o 
   4 -10   7       37.35       12.69     12.54 o 
  -5  -9   7       41.53       28.50     23.02 o 
  -4  -9   7       92.50       94.08     21.22 o 
  -3  -9   7      202.66      184.72     16.22 o 
  -2  -9   7      195.53      194.85     12.90 o 
  -1  -9   7      292.68      273.64     16.04 o 
   0  -9   7        2.27       -0.15      6.00 o 
   1  -9   7       14.86       22.25     12.19 o 
   2  -9   7      186.11      185.24     11.73 o 
   3  -9   7        7.07        0.84      8.82 o 
   4  -9   7       75.00       42.12     12.99 o 
   5  -9   7       17.44       16.98     14.75 o 
  -5  -8   7       14.10       13.63     21.18 o 
  -4  -8   7       25.33       26.81     11.17 o 
  -3  -8   7       11.75       -4.04      8.45 o 
  -2  -8   7       54.99       56.17      6.91 o 
  -1  -8   7      209.35      209.18     19.91 o 
   0  -8   7      541.85      540.66     33.76 o 
   1  -8   7      527.87      534.02     21.13 o 
   2  -8   7      241.23      230.68     13.38 o 
   3  -8   7      161.20      142.43     14.35 o 
   4  -8   7       83.16       96.33     14.04 o 
   5  -8   7        1.77       -4.63     13.49 o 
  -5  -7   7       51.16       51.63     21.92 o 
  -4  -7   7      121.29      102.96     13.74 o 
  -3  -7   7      388.51      383.58     19.34 o 
  -2  -7   7      376.54      392.95     20.00 o 
  -1  -7   7      753.92      757.38     33.79 o 
   0  -7   7      204.66      220.80     11.82 o 
   1  -7   7       86.57       96.30      5.69 o 
   2  -7   7      111.81      106.52      8.65 o 
   3  -7   7      215.35      204.13     13.28 o 
   4  -7   7       63.56       63.57     22.72 o 
   5  -7   7       27.67       22.68     15.03 o 
  -5  -6   7        1.54      -16.24     12.26 o 
  -4  -6   7       54.40       49.70     11.55 o 
  -3  -6   7       68.97       58.79      7.67 o 
  -2  -6   7      187.84      179.06     10.47 o 
  -1  -6   7      243.01      243.20     13.25 o 
   0  -6   7     1345.01     1371.93     52.32 o 
   1  -6   7     1577.46     1602.29     64.86 o 
   2  -6   7      675.39      671.53     25.93 o 
   3  -6   7      212.40      206.05     12.38 o 
   4  -6   7       23.72       22.50     10.98 o 
   5  -6   7        3.10        8.05     12.55 o 
  -6  -5   7       86.49       91.74     26.76 o 
  -5  -5   7       79.13       73.12     14.64 o 
  -4  -5   7      238.81      222.77     26.57 o 
  -3  -5   7      329.68      327.27     17.20 o 
  -2  -5   7     1183.20     1121.37     48.89 o 
  -1  -5   7     1378.17     1393.11     55.98 o 
   0  -5   7      564.08      580.95     30.30 o 
   1  -5   7       55.20       66.84      4.82 o 
   2  -5   7      564.25      542.99     19.94 o 
   3  -5   7      289.22      292.39     13.01 o 
   4  -5   7      193.35      203.85     25.47 o 
   5  -5   7       53.66       52.38     17.75 o 
  -6  -4   7       75.47       72.63     25.57 o 
  -5  -4   7      114.55      116.17     21.00 o 
  -4  -4   7       26.48       31.62      7.82 o 
  -3  -4   7      188.85      181.17     11.00 o 
  -2  -4   7      179.95      175.89     10.73 o 
  -1  -4   7     1426.18     1388.23     44.96 o 
   0  -4   7     1763.27     1815.24     69.38 o 
   1  -4   7     2937.20     2991.57     96.36 o 
   2  -4   7     1586.73     1549.89     54.21 o 
   3  -4   7      355.22      367.39     14.71 o 
   4  -4   7       39.95       31.82      9.96 o 
   5  -4   7        0.74      -16.11     13.84 o 
   6  -4   7        7.87        6.56     19.06 o 
  -6  -3   7       22.33       18.77     12.59 o 
  -5  -3   7      155.52      161.42     19.97 o 
  -4  -3   7      337.08      326.70     15.17 o 
  -3  -3   7     1435.99     1414.31     60.71 o 
  -2  -3   7     1240.28     1225.55     45.13 o 
  -1  -3   7     1988.55     1994.00     66.54 o 
   0  -3   7     1417.28     1531.79     56.47 o 
   1  -3   7       22.71       25.86      2.68 o 
   2  -3   7      245.93      245.57     10.74 o 
   3  -3   7      483.57      471.75     20.67 o 
   4  -3   7      624.99      617.14     28.39 o 
   5  -3   7      140.03      156.65     22.26 o 
   6  -3   7       37.21       56.06     20.92 o 
  -6  -2   7      165.13      170.81     26.24 o 
  -5  -2   7      267.96      268.40     15.26 o 
  -4  -2   7      478.66      495.35     19.51 o 
  -3  -2   7       12.41       11.98      5.10 o 
  -2  -2   7     1123.41     1083.52     49.67 o 
  -1  -2   7     1565.25     1625.82     49.95 o 
   0  -2   7     4177.01     4100.46    151.14 o 
   1  -2   7     3158.92     3217.71    100.27 o 
   2  -2   7     1512.74     1511.77     77.61 o 
   3  -2   7     1132.35     1142.51     47.55 o 
   4  -2   7       63.60       61.29      9.88 o 
   5  -2   7       26.18        9.82     15.10 o 
   6  -2   7       60.48       29.66     20.06 o 
  -6  -1   7       35.60       16.90     12.62 o 
  -5  -1   7       35.23       37.77      6.13 o 
  -4  -1   7      794.52      818.13     26.26 o 
  -3  -1   7     1704.67     1704.08     50.67 o 
  -2  -1   7     3091.74     3142.30    109.29 o 
  -1  -1   7     1009.85      958.02     28.64 o 
   0  -1   7      594.40      555.33     21.47 o 
   1  -1   7      623.71      639.29     19.70 o 
   2  -1   7      127.94      144.43      8.38 o 
   3  -1   7      943.92      992.34     40.83 o 
   4  -1   7      751.96      802.80     39.57 o 
   5  -1   7      565.88      570.52     46.30 o 
   6  -1   7       34.23       23.57     19.43 o 
  -6   0   7       14.80       24.03     12.60 o 
  -5   0   7     1074.31     1110.00     39.25 o 
  -4   0   7      245.94      247.97      8.85 o 
  -3   0   7       23.45       27.10      3.13 o 
  -2   0   7     1100.99     1150.08     34.41 o 
  -1   0   7     5878.79     6036.35    177.59 o 
   0   0   7     2983.42     2892.49    110.02 o 
   1   0   7     1521.37     1416.53     46.54 o 
   2   0   7     3495.63     3604.95    103.86 o 
   3   0   7      506.31      509.15     26.65 o 
   4   0   7      168.53      182.19     14.05 o 
   5   0   7       12.80        3.57     15.03 o 
   6   0   7      205.18      228.17     28.66 o 
  -6   1   7       24.47        8.92     16.99 o 
  -5   1   7       23.22       11.13      6.74 o 
  -4   1   7      841.09      858.03     29.20 o 
  -3   1   7     1693.46     1695.37     50.77 o 
  -2   1   7     3362.82     3425.10     89.06 o 
  -1   1   7      762.55      736.15     28.54 o 
   0   1   7      555.03      520.38     27.46 o 
   1   1   7      632.17      691.54     22.46 o 
   2   1   7       81.14       91.53      4.52 o 
   3   1   7     1006.00     1047.35     34.88 o 
   4   1   7      697.55      730.11     39.34 o 
   5   1   7      640.70      639.75     46.10 o 
  -6   2   7      132.41      178.36     31.34 o 
  -5   2   7      315.20      321.76     16.83 o 
  -4   2   7      491.24      499.38     16.89 o 
  -3   2   7       12.83       11.87      2.92 o 
  -2   2   7     1108.35     1100.21     30.14 o 
  -1   2   7     1669.91     1713.32     49.97 o 
   0   2   7     3874.92     3808.53    189.54 o 
   1   2   7     2920.26     2920.84    100.33 o 
   2   2   7     1650.90     1688.93     48.04 o 
   3   2   7     1210.43     1244.40     40.64 o 
   4   2   7      106.58      117.89      9.03 o 
   5   2   7       26.25       22.35     14.98 o 
  -6   3   7       10.91        4.73     24.75 o 
  -5   3   7      115.88      141.30     12.52 o 
  -4   3   7      376.13      383.59     15.41 o 
  -3   3   7     1613.55     1605.97     51.84 o 
  -2   3   7     1393.09     1383.37     39.92 o 
  -1   3   7     1919.76     1933.86     65.53 o 
   0   3   7     1337.09     1417.86     49.01 o 
   1   3   7       21.64       23.36      2.76 o 
   2   3   7      193.15      196.24      8.90 o 
   3   3   7      480.69      475.40     17.67 o 
   4   3   7      672.90      713.86     28.21 o 
  -6   4   7       66.07       80.93     19.91 o 
  -5   4   7      122.06      110.54     12.08 o 
  -4   4   7       38.33       42.78      6.93 o 
  -3   4   7      185.73      178.94      9.35 o 
  -2   4   7      253.20      241.59     10.70 o 
  -1   4   7     1245.50     1236.74     44.16 o 
   0   4   7     1762.26     1795.92     60.28 o 
   1   4   7     2812.77     2889.49     95.66 o 
   2   4   7     1679.82     1636.23     52.83 o 
   3   4   7      502.19      325.59     26.70 o 
   4   4   7       59.31       52.55      7.23 o 
   5   4   7        0.24       17.57     15.36 o 
  -6   5   7       68.27       45.72     19.76 o 
  -5   5   7       76.08       68.39     12.69 o 
  -4   5   7      234.81      231.46     13.53 o 
  -3   5   7      389.52      377.57     16.78 o 
  -2   5   7     1340.56     1323.68     48.12 o 
  -1   5   7     1418.21     1434.39     46.52 o 
   0   5   7      569.25      593.07     18.16 o 
   1   5   7       55.04       70.33      4.62 o 
   2   5   7      563.41      534.78     22.50 o 
   3   5   7      299.32      298.52     12.48 o 
   4   5   7      201.03      200.23     31.36 o 
   5   5   7       84.41       82.66     19.74 o 
  -5   6   7       10.01        6.92     11.32 o 
  -4   6   7       50.32       49.72      8.46 o 
  -3   6   7       64.25       67.44      7.38 o 
  -2   6   7      127.26      130.72      6.39 o 
  -1   6   7      323.35      319.18     11.17 o 
   0   6   7     1270.71     1288.71     39.27 o 
   1   6   7     1712.56     1721.33     55.25 o 
   2   6   7      806.80      785.13     25.67 o 
   3   6   7      210.79      211.05     12.14 o 
   4   6   7       37.00       36.91     10.54 o 
   5   6   7        4.24        4.76     17.01 o 
  -5   7   7       36.28       29.72     12.64 o 
  -4   7   7       97.05      101.08     10.15 o 
  -3   7   7      387.72      383.80     18.24 o 
  -2   7   7      481.45      474.73     14.74 o 
  -1   7   7      856.70      864.64     24.93 o 
   0   7   7      256.55      261.87      8.95 o 
   1   7   7       78.35       74.95      6.24 o 
   2   7   7      128.88      124.24      7.28 o 
   3   7   7      253.86      251.26     13.21 o 
   4   7   7       58.32       50.65     11.31 o 
   5   7   7       23.24       13.61     18.03 o 
  -5   8   7        3.53       10.44     12.58 o 
  -4   8   7       37.01       33.69     11.01 o 
  -3   8   7        9.88        3.85      6.61 o 
  -2   8   7       31.22       28.41      5.59 o 
  -1   8   7      137.48      150.80      6.97 o 
   0   8   7      721.12      714.67     23.05 o 
   1   8   7      632.21      631.53     21.08 o 
   2   8   7      274.99      284.99     13.67 o 
   3   8   7      173.03      176.97     11.60 o 
   4   8   7       72.50       80.03     12.96 o 
   5   8   7        1.45      -15.82     14.80 o 
  -5   9   7       29.98       13.69     18.68 o 
  -4   9   7       85.58       70.34     15.06 o 
  -3   9   7      201.93      198.79     10.70 o 
  -2   9   7      238.77      239.60     10.79 o 
  -1   9   7      392.16      378.57     12.17 o 
   0   9   7        3.48        0.56      4.60 o 
   1   9   7       18.03       28.35      7.13 o 
   2   9   7      209.15      207.46     11.98 o 
   3   9   7       25.40       29.22      9.86 o 
   4   9   7       82.49      107.34     39.53 o 
   5   9   7       15.70      -13.23     19.58 o 
  -4  10   7       24.13       14.03     11.60 o 
  -3  10   7        1.92       -1.91      6.19 o 
  -2  10   7       68.98       70.56      6.40 o 
  -1  10   7      226.23      224.25      9.10 o 
   0  10   7       88.53       97.86      8.15 o 
   1  10   7      204.57      208.68     14.47 o 
   2  10   7      124.11      131.29     27.92 o 
   3  10   7       90.73       92.03     18.97 o 
   4  10   7       37.74       24.26     12.55 o 
  -4  11   7       14.10        6.97     17.50 o 
  -3  11   7      201.36      205.91     15.12 o 
  -2  11   7       85.69       92.25      7.30 o 
  -1  11   7       29.17       29.05      5.19 o 
   0  11   7       57.12       65.05      7.96 o 
   1  11   7      110.92      121.26     14.34 o 
   2  11   7       21.35       34.97     10.26 o 
   3  11   7        9.29       -5.15     10.53 o 
   4  11   7       59.68       69.57     21.84 o 
  -3  12   7        7.27       -6.85      7.97 o 
  -2  12   7       78.72       78.25      7.76 o 
  -1  12   7       44.46       37.46      6.86 o 
   0  12   7      138.01      138.91     15.82 o 
   1  12   7       59.00       52.17      8.48 o 
   2  12   7        2.66       -2.66      9.72 o 
   3  12   7       48.77       26.42     12.60 o 
  -3  13   7       30.53       35.17     11.77 o 
  -2  13   7       97.34       90.45      9.08 o 
  -1  13   7       38.81       44.26      8.77 o 
   0  13   7        6.57        4.13      7.38 o 
   1  13   7        5.80        7.51      7.75 o 
   2  13   7       35.36       41.51     12.38 o 
   3  13   7        8.46       -1.42     17.68 o 
  -2  14   7       12.20        7.93     11.30 o 
  -1  14   7       47.96       36.53      9.27 o 
   0  14   7       79.52       65.48     13.97 o 
   1  14   7       29.05       25.77      8.97 o 
   2  14   7       22.69       12.81     11.62 o 
   0  15   7       20.42       29.21     11.15 o 
  -1 -14   8       31.29       36.22     18.14 o 
   0 -14   8       16.60       31.65     17.91 o 
   1 -14   8       55.48       65.12     20.38 o 
   2 -14   8       36.41       45.05     21.95 o 
  -3 -13   8      107.66      135.63     24.67 o 
  -2 -13   8       35.04       55.83     17.91 o 
  -1 -13   8       39.73       24.59     16.60 o 
   0 -13   8       32.87       37.27     17.08 o 
   1 -13   8        0.72      -21.07     15.44 o 
   2 -13   8        0.71        1.90     18.19 o 
   3 -13   8       48.31      -12.09     20.38 o 
  -3 -12   8        3.94        4.32     17.80 o 
  -2 -12   8      148.29      159.71     15.64 o 
  -1 -12   8       73.06       67.53     17.80 o 
   0 -12   8      187.54      194.77     25.49 o 
   1 -12   8      152.72      171.01     23.82 o 
   2 -12   8       66.25       73.74     20.48 o 
   3 -12   8       13.77       15.77     20.60 o 
  -4 -11   8       32.82       39.44     21.54 o 
  -3 -11   8      317.14      324.37     22.29 o 
  -2 -11   8      228.18      240.67     18.78 o 
  -1 -11   8       25.66       15.48     13.59 o 
   0 -11   8        3.01        0.72     12.68 o 
   1 -11   8       19.46       18.53     15.08 o 
   2 -11   8       18.15        9.55     15.48 o 
   3 -11   8        6.44        0.78     10.41 o 
   4 -11   8       63.48       67.79     14.69 o 
  -4 -10   8       81.09       78.34     22.02 o 
  -3 -10   8       41.47       34.78     11.49 o 
  -2 -10   8      121.63      153.09     13.83 o 
  -1 -10   8      517.48      497.10     27.47 o 
   0 -10   8      546.97      513.60     38.33 o 
   1 -10   8      138.84      148.72     20.40 o 
   2 -10   8      171.03      166.69     14.59 o 
   3 -10   8       59.10       40.54     11.22 o 
   4 -10   8        4.46        9.29     12.23 o 
  -5  -9   8        7.49       -7.70     21.36 o 
  -4  -9   8      264.77      270.74     31.23 o 
  -3  -9   8      313.44      281.55     19.21 o 
  -2  -9   8      338.26      331.47     16.19 o 
  -1  -9   8      215.24      231.88     13.17 o 
   0  -9   8       29.81       40.07      8.01 o 
   1  -9   8       31.85       23.75     13.09 o 
   2  -9   8       46.99       40.97      8.78 o 
   3  -9   8       57.48       64.46     11.46 o 
   4  -9   8       23.70       25.59     12.30 o 
  -5  -8   8       72.12       44.68     22.69 o 
  -4  -8   8       90.90       84.14     14.76 o 
  -3  -8   8       12.03       17.18      9.49 o 
  -2  -8   8       59.44       62.64     11.36 o 
  -1  -8   8      893.83      852.62     33.11 o 
   0  -8   8      481.13      475.94     23.77 o 
   1  -8   8      693.62      691.13     30.19 o 
   2  -8   8      331.52      306.40     19.01 o 
   3  -8   8      223.58      231.36     18.41 o 
   4  -8   8        4.18       -6.97     11.04 o 
   5  -8   8        3.56       14.80     13.94 o 
  -5  -7   8       73.10       87.86     23.39 o 
  -4  -7   8      238.76      255.93     19.41 o 
  -3  -7   8      313.06      310.94     16.08 o 
  -2  -7   8      584.69      554.89     23.14 o 
  -1  -7   8      117.09      123.55      7.80 o 
   0  -7   8      400.40      404.44     24.42 o 
   1  -7   8      120.75      132.16      8.74 o 
   2  -7   8        6.52        0.55      6.25 o 
   3  -7   8      143.71      150.78     10.99 o 
   4  -7   8      203.25      210.85     18.95 o 
   5  -7   8       25.01        6.25     13.45 o 
  -5  -6   8       71.31       48.79     23.48 o 
  -4  -6   8       22.42       10.64     20.82 o 
  -3  -6   8       10.68        4.80      6.26 o 
  -2  -6   8      337.96      341.03     15.53 o 
  -1  -6   8      148.31      144.54      9.59 o 
   0  -6   8      543.95      531.61     23.21 o 
   1  -6   8     1455.85     1417.93     55.26 o 
   2  -6   8      882.95      859.25     38.23 o 
   3  -6   8      359.13      352.75     23.31 o 
   4  -6   8       16.99       22.12     10.56 o 
   5  -6   8        6.58       -9.18     12.40 o 
  -5  -5   8      144.46      118.72     16.34 o 
  -4  -5   8      343.91      327.45     22.48 o 
  -3  -5   8      198.89      186.68     11.40 o 
  -2  -5   8      460.38      429.09     18.13 o 
  -1  -5   8      693.65      688.38     28.45 o 
   0  -5   8      297.05      284.37     13.33 o 
   1  -5   8      518.97      530.45     22.82 o 
   2  -5   8      148.32      141.25      8.54 o 
   3  -5   8      242.30      240.07     13.03 o 
   4  -5   8      210.80      238.73     17.23 o 
   5  -5   8       60.36       72.29     19.84 o 
  -6  -4   8       25.23       12.69     23.00 o 
  -5  -4   8       96.39       87.89     22.57 o 
  -4  -4   8        5.19        3.80      7.11 o 
  -3  -4   8      257.00      253.52     13.77 o 
  -2  -4   8       18.64       17.08      5.32 o 
  -1  -4   8      296.06      273.89     10.74 o 
   0  -4   8      679.12      695.27     29.71 o 
   1  -4   8     1131.80     1144.73     40.90 o 
   2  -4   8     1621.47     1605.83     61.27 o 
   3  -4   8      398.75      397.98     18.81 o 
   4  -4   8       37.46       38.87     10.40 o 
   5  -4   8       55.53       22.62     16.62 o 
  -6  -3   8       72.43       54.32     17.87 o 
  -5  -3   8       39.25       41.20     16.02 o 
  -4  -3   8      450.12      434.51     23.07 o 
  -3  -3   8      366.61      365.05     19.90 o 
  -2  -3   8      637.25      603.80     24.87 o 
  -1  -3   8     1193.22     1163.14     35.37 o 
   0  -3   8     1996.22     2080.97     78.71 o 
   1  -3   8       93.08      102.24      5.06 o 
   2  -3   8       38.83       42.25      5.97 o 
   3  -3   8      488.66      456.87     18.43 o 
   4  -3   8       86.96       98.78     11.20 o 
   5  -3   8      114.09      124.15     21.40 o 
   6  -3   8       56.67       76.85     22.48 o 
  -6  -2   8      127.89      121.84     15.40 o 
  -5  -2   8        9.46        3.86      9.40 o 
  -4  -2   8       36.96       38.10      5.25 o 
  -3  -2   8      130.74      149.87      9.90 o 
  -2  -2   8       47.72       49.60      3.96 o 
  -1  -2   8      154.92      127.43      5.71 o 
   0  -2   8     1020.50     1065.92     35.89 o 
   1  -2   8     1698.36     1679.00     63.25 o 
   2  -2   8      471.15      417.88     17.49 o 
   3  -2   8      473.42      470.94     19.88 o 
   4  -2   8      487.33      476.39     27.98 o 
   5  -2   8       40.92       36.45     16.75 o 
   6  -2   8       31.43       22.54     20.64 o 
  -6  -1   8       32.86       32.71     13.00 o 
  -5  -1   8      147.12      169.44     14.64 o 
  -4  -1   8       46.21       51.22      4.84 o 
  -3  -1   8      611.22      592.09     18.53 o 
  -2  -1   8     1289.02     1240.50     44.56 o 
  -1  -1   8     3098.84     3133.85     92.01 o 
   0  -1   8     1026.03     1009.99     37.52 o 
   1  -1   8       61.93       59.22      2.94 o 
   2  -1   8      117.42      114.09      6.49 o 
   3  -1   8       31.15       31.18      5.29 o 
   4  -1   8      115.80      117.63     11.23 o 
   5  -1   8      144.98      192.98     24.51 o 
   6  -1   8      142.95      137.36     24.70 o 
  -6   0   8       12.42        2.41     12.23 o 
  -5   0   8       18.41       27.50     10.27 o 
  -4   0   8        3.79       -1.79      3.69 o 
  -3   0   8       36.32       39.10      3.68 o 
  -2   0   8       27.98       31.20      3.12 o 
  -1   0   8        9.11       11.52      1.96 o 
   0   0   8     2836.17     2863.50    109.02 o 
   1   0   8      217.11      172.19      6.92 o 
   2   0   8      736.94      700.74     21.17 o 
   3   0   8      278.23      285.16     17.10 o 
   4   0   8      495.93      562.80     30.59 o 
   5   0   8      252.69      260.94     26.55 o 
   6   0   8        6.80       23.28     18.55 o 
  -6   1   8       20.31       13.82     20.40 o 
  -5   1   8      157.59      182.80     17.89 o 
  -4   1   8        9.33       10.37      6.58 o 
  -3   1   8      576.70      572.68     18.62 o 
  -2   1   8     1427.43     1396.53     39.72 o 
  -1   1   8     3071.36     3088.46     91.28 o 
   0   1   8      928.15      892.73     46.99 o 
   1   1   8       55.69       57.79      3.55 o 
   2   1   8       91.67       93.99      5.42 o 
   3   1   8        9.41        4.10      4.69 o 
   4   1   8       81.23       80.43     13.65 o 
   5   1   8      162.83      205.94     24.51 o 
  -6   2   8      119.07      151.97     29.87 o 
  -5   2   8        1.06        5.27      8.49 o 
  -4   2   8       67.27       70.38      6.23 o 
  -3   2   8      135.08      149.65      6.34 o 
  -2   2   8       57.67       62.34      3.43 o 
  -1   2   8      133.48      119.37      5.65 o 
   1   2   8     1649.09     1659.12     54.70 o 
   2   2   8      445.98      401.45     14.91 o 
   3   2   8      430.46      434.76     16.88 o 
   4   2   8      531.64      536.99     22.75 o 
   5   2   8       42.96       14.64     16.05 o 
  -6   3   8       66.00       57.40     27.27 o 
  -5   3   8       42.89       43.09      9.68 o 
  -4   3   8      316.98      315.25     15.00 o 
  -3   3   8      494.08      506.53     17.31 o 
  -2   3   8      592.65      579.34     18.79 o 
  -1   3   8     1235.37     1171.86     39.51 o 
   0   3   8     1958.95     2033.82     68.48 o 
   1   3   8       79.64       87.31      4.97 o 
   2   3   8       25.76       38.80      3.99 o 
   3   3   8      366.95      364.67     15.40 o 
   4   3   8       88.80       96.06      9.24 o 
  -6   4   8       33.08       -2.03     16.95 o 
  -5   4   8       83.52       86.10      9.70 o 
  -4   4   8       19.08        8.20      6.24 o 
  -3   4   8      259.82      256.00     11.65 o 
  -2   4   8       16.31       15.41      4.28 o 
  -1   4   8      301.15      268.55     10.45 o 
   0   4   8      780.64      784.71     25.76 o 
   1   4   8     1277.12     1311.36     40.83 o 
   2   4   8     1540.03     1532.78     51.98 o 
   3   4   8      420.16      422.64     16.04 o 
   4   4   8       62.88       55.21     14.76 o 
   5   4   8       58.48       43.15     17.47 o 
  -5   5   8      120.06       93.47     13.88 o 
  -4   5   8      346.13      350.33     17.42 o 
  -3   5   8      155.95      160.23     10.59 o 
  -2   5   8      373.18      373.41     15.10 o 
  -1   5   8      708.15      691.62     21.12 o 
   0   5   8      301.90      306.59      9.98 o 
   1   5   8      537.94      566.78     19.52 o 
   2   5   8      119.06      111.18      6.75 o 
   3   5   8      220.85      230.78     13.02 o 
   4   5   8      163.54      176.59     22.62 o 
   5   5   8       95.15       89.14     20.37 o 
  -5   6   8       72.27       73.93     13.45 o 
  -4   6   8       31.87       29.43      8.79 o 
  -3   6   8        9.23        4.81      9.55 o 
  -2   6   8      268.69      280.38     11.96 o 
  -1   6   8      104.29      116.17      5.64 o 
   0   6   8      572.82      556.77     17.23 o 
   1   6   8     1400.26     1399.61     47.01 o 
   2   6   8     1046.31     1045.71     38.14 o 
   3   6   8      341.35      341.11     16.90 o 
   4   6   8       24.74       15.12     12.17 o 
   5   6   8        6.22        5.50     17.23 o 
  -5   7   8       96.66      100.08     20.79 o 
  -4   7   8      209.12      204.24     14.14 o 
  -3   7   8      262.16      254.66     14.69 o 
  -2   7   8      505.46      490.83     18.84 o 
  -1   7   8       69.68       78.51      5.70 o 
   0   7   8      453.70      466.08     14.68 o 
   1   7   8      137.25      143.42      7.49 o 
   2   7   8        2.95        8.99      4.43 o 
   3   7   8      119.65      131.89     10.37 o 
   4   7   8      225.28      241.16     20.21 o 
   5   7   8       19.97       20.53     18.88 o 
  -5   8   8       73.63       73.06     20.53 o 
  -4   8   8       77.48       66.60     27.33 o 
  -3   8   8       13.49       12.67      6.96 o 
  -2   8   8       71.80       78.66      6.93 o 
  -1   8   8      753.55      751.28     24.12 o 
   0   8   8      386.74      391.86     15.50 o 
   1   8   8      791.69      774.06     30.02 o 
   2   8   8      310.22      316.09     17.45 o 
   3   8   8      274.20      289.48     18.36 o 
   4   8   8        5.36       -8.30     10.45 o 
   5   8   8        1.93        8.03     19.09 o 
  -5   9   8        1.92       13.48     19.83 o 
  -4   9   8      273.56      257.70     19.65 o 
  -3   9   8      262.91      252.11     15.08 o 
  -2   9   8      290.34      286.65     11.77 o 
  -1   9   8      204.22      193.87      8.75 o 
   0   9   8       47.05       60.38      6.72 o 
   1   9   8       39.87       69.49      7.99 o 
   2   9   8       31.86       30.85      6.82 o 
   3   9   8       59.67       68.32     11.76 o 
   4   9   8       31.42        5.22     11.59 o 
  -4  10   8       79.45       77.44     13.87 o 
  -3  10   8       40.40       35.18      8.82 o 
  -2  10   8       92.84       91.18      8.03 o 
  -1  10   8      522.66      472.76     16.24 o 
   0  10   8      462.67      447.75     17.49 o 
   1  10   8       90.84      113.97     11.81 o 
   2  10   8      188.96      193.69     20.52 o 
   3  10   8       70.46       49.02     24.09 o 
   4  10   8        7.52       -4.26     11.91 o 
  -4  11   8       43.35       22.98     18.78 o 
  -3  11   8      282.55      261.18     28.46 o 
  -2  11   8      241.07      232.05     10.58 o 
  -1  11   8       10.80        6.00      4.85 o 
   0  11   8        3.05        3.35      4.77 o 
   1  11   8       17.29       16.42      8.54 o 
   2  11   8       11.15        8.21     11.90 o 
   3  11   8        1.87       -1.98     10.84 o 
   4  11   8       48.84       28.20     19.52 o 
  -3  12   8        4.52        1.60     10.45 o 
  -2  12   8      142.50      126.01     13.60 o 
  -1  12   8       69.31       73.78      7.87 o 
   0  12   8      172.31      186.74     12.70 o 
   1  12   8      104.61      120.39     21.89 o 
   2  12   8       41.40       27.04     11.35 o 
   3  12   8       20.51       18.50     12.41 o 
  -3  13   8      110.03      108.67     21.17 o 
  -2  13   8       30.12       29.87      7.64 o 
  -1  13   8       50.98       37.80     10.64 o 
   0  13   8       19.56       14.44      8.12 o 
   1  13   8        0.44      -11.18     10.44 o 
   2  13   8        0.83      -13.59     12.05 o 
   3  13   8       36.33       38.16     19.40 o 
  -2  14   8       41.60       41.00     11.89 o 
  -1  14   8       28.13       23.56      9.30 o 
   0  14   8       12.72        7.67      8.34 o 
   1  14   8       39.30       41.31     11.64 o 
   2  14   8       25.31       26.57     14.15 o 
  -2 -14   9       10.52       20.97     16.44 o 
  -1 -14   9       11.44        2.31     17.13 o 
   0 -14   9       53.39       45.94     19.37 o 
   1 -14   9       48.75       38.26     20.20 o 
  -3 -13   9       69.24      104.30     22.84 o 
  -2 -13   9        7.37        8.74     16.26 o 
  -1 -13   9      191.27      180.98     25.26 o 
   0 -13   9       37.27       34.24     17.49 o 
   1 -13   9       20.46       11.93     17.50 o 
   2 -13   9       25.02       11.93     19.24 o 
  -3 -12   9       45.21       30.05     12.68 o 
  -2 -12   9        0.75       -3.44     14.48 o 
  -1 -12   9       38.87       22.05     15.79 o 
   0 -12   9       81.53       81.60     20.06 o 
   1 -12   9      270.11      266.12     33.16 o 
   2 -12   9      125.36      125.08     24.03 o 
   3 -12   9        8.08        8.59     20.40 o 
  -4 -11   9       62.19       61.67     23.03 o 
  -3 -11   9       17.18       12.86     11.95 o 
  -2 -11   9      238.11      250.28     19.58 o 
  -1 -11   9      160.79      180.39     22.38 o 
   0 -11   9      152.92      146.10     21.99 o 
   1 -11   9       48.69       34.29     16.16 o 
   2 -11   9      116.64      117.49     22.07 o 
   3 -11   9       23.89       14.44     15.48 o 
   4 -11   9       27.14        5.56     12.74 o 
  -4 -10   9       12.63       -4.87     18.98 o 
  -3 -10   9        9.18       21.68     11.28 o 
  -2 -10   9       14.76        4.36     10.76 o 
  -1 -10   9       97.68      104.94     11.30 o 
   0 -10   9      385.79      373.14     35.17 o 
   1 -10   9      426.80      414.43     34.93 o 
   2 -10   9       69.77       85.17     14.83 o 
   3 -10   9       48.18       37.91     19.67 o 
   4 -10   9        5.18      -13.35     11.52 o 
  -5  -9   9       58.29       62.93     24.49 o 
  -4  -9   9       28.14       20.40     12.76 o 
  -3  -9   9      169.07      167.37     22.34 o 
  -2  -9   9      223.05      225.94     13.17 o 
  -1  -9   9      460.31      473.07     26.29 o 
   0  -9   9      261.89      247.27     17.28 o 
   1  -9   9       39.44       24.34     13.59 o 
   2  -9   9       36.18       34.38     12.18 o 
   3  -9   9       90.37       94.26     12.90 o 
   4  -9   9       13.31       -9.57     13.20 o 
  -5  -8   9       75.19       57.84     23.51 o 
  -4  -8   9       12.19       13.78     11.72 o 
  -3  -8   9       19.82        4.23     12.66 o 
  -2  -8   9      117.98      122.15      9.80 o 
  -1  -8   9      247.70      240.07     13.75 o 
   0  -8   9      817.49      831.27     39.75 o 
   1  -8   9      365.88      363.94     17.31 o 
   2  -8   9      297.32      279.57     17.56 o 
   3  -8   9       21.75       25.68     14.38 o 
   4  -8   9       46.00       44.77     12.88 o 
   5  -8   9        9.82       -8.61     15.15 o 
  -5  -7   9       79.95       94.49     16.49 o 
  -4  -7   9      123.10      129.81     15.84 o 
  -3  -7   9      228.05      221.94     13.45 o 
  -2  -7   9      752.37      730.14     30.70 o 
  -1  -7   9      342.52      317.89     14.43 o 
   0  -7   9      487.14      471.19     25.15 o 
   1  -7   9       34.83       37.36      5.57 o 
   2  -7   9       24.22       24.05      7.67 o 
   3  -7   9       48.20       55.33     10.44 o 
   4  -7   9       92.14       80.13     14.09 o 
   5  -7   9       78.85       68.11     30.32 o 
  -5  -6   9       64.61       41.87     14.95 o 
  -4  -6   9       27.52       23.47     11.15 o 
  -3  -6   9      158.85      170.67     11.66 o 
  -2  -6   9      339.85      307.38     16.39 o 
  -1  -6   9      475.51      460.25     20.38 o 
   0  -6   9      464.95      476.36     20.35 o 
   1  -6   9      961.70      939.55     34.31 o 
   2  -6   9      396.40      377.75     16.95 o 
   3  -6   9      156.75      177.65     14.88 o 
   4  -6   9      103.59       93.25     13.37 o 
   5  -6   9        6.45        3.99     17.39 o 
  -5  -5   9       66.47       75.05     15.38 o 
  -4  -5   9      324.09      296.61     21.15 o 
  -3  -5   9      564.78      537.09     24.22 o 
  -2  -5   9      905.28      854.47     33.08 o 
  -1  -5   9      709.82      728.42     27.69 o 
   0  -5   9       72.21       78.24      5.84 o 
   1  -5   9       46.30       42.83      5.31 o 
   2  -5   9       12.49       10.55      5.02 o 
   3  -5   9      181.57      186.18     11.78 o 
   4  -5   9      108.43       98.08     13.64 o 
   5  -5   9      173.73      173.45     24.26 o 
  -6  -4   9       36.84       27.40     17.59 o 
  -5  -4   9      137.23      111.98     17.20 o 
  -4  -4   9      101.52      109.28     10.28 o 
  -3  -4   9       72.07       69.55      7.66 o 
  -2  -4   9      245.31      239.47     12.69 o 
  -1  -4   9      558.66      539.41     20.51 o 
   0  -4   9     1178.04     1140.75     41.54 o 
   1  -4   9      848.26      840.58     31.76 o 
   2  -4   9      632.44      612.87     24.38 o 
   3  -4   9      704.41      697.94     27.97 o 
   4  -4   9       40.51       44.91     13.77 o 
   5  -4   9        2.45      -22.38     14.85 o 
  -6  -3   9        8.24       -7.10     18.82 o 
  -5  -3   9       72.78       56.74     14.53 o 
  -4  -3   9      260.14      264.95     11.95 o 
  -3  -3   9     1313.21     1259.80     50.88 o 
  -2  -3   9     1586.88     1565.80     58.61 o 
  -1  -3   9      147.22      140.37      6.96 o 
   0  -3   9      443.42      438.70     18.16 o 
   1  -3   9       55.19       58.72      4.28 o 
   2  -3   9       62.29       70.06      6.39 o 
   3  -3   9       77.46       87.09      9.31 o 
   4  -3   9      274.58      286.13     18.24 o 
   5  -3   9       84.01       63.32     18.86 o 
  -6  -2   9       24.84       12.11     16.73 o 
  -5  -2   9      184.64      179.67     14.49 o 
  -4  -2   9      130.10      126.10      8.40 o 
  -3  -2   9      229.44      227.56      9.92 o 
  -2  -2   9      135.53      133.22      6.67 o 
  -1  -2   9     1022.32      997.57     34.08 o 
   0  -2   9     1440.06     1336.92     44.83 o 
   1  -2   9     1277.87     1207.38     43.34 o 
   2  -2   9     1460.05     1424.23     53.95 o 
   3  -2   9      329.94      316.94     14.14 o 
   4  -2   9      216.90      217.10     15.57 o 
   5  -2   9       20.17        2.88     16.41 o 
   6  -2   9        6.47        9.14     20.02 o 
  -6  -1   9       34.22       20.40     12.85 o 
  -5  -1   9       72.96       78.62     11.46 o 
  -4  -1   9      515.91      524.43     18.84 o 
  -3  -1   9     1347.07     1299.43     37.87 o 
  -2  -1   9     1439.72     1357.15     40.64 o 
  -1  -1   9     1924.55     1981.12     61.46 o 
   0  -1   9      326.54      349.96     11.68 o 
   1  -1   9        5.04        2.72      1.58 o 
   2  -1   9      137.20      134.31      7.70 o 
   3  -1   9      166.30      160.81     12.47 o 
   4  -1   9      149.58      167.95     13.45 o 
   5  -1   9       77.89       78.98     19.06 o 
   6  -1   9       34.35       38.95     20.25 o 
  -6   0   9       11.81        3.62     12.38 o 
  -5   0   9        6.21       -8.57      9.39 o 
  -4   0   9      690.85      694.25     22.84 o 
  -3   0   9       44.95       49.24      3.85 o 
  -2   0   9        8.84       16.44      2.43 o 
  -1   0   9     1308.68     1317.37     39.64 o 
   0   0   9     1610.05     1587.71     52.51 o 
   1   0   9     2378.31     2146.61     70.31 o 
   2   0   9     1022.78      967.14     38.19 o 
   3   0   9      740.27      752.18     38.19 o 
   4   0   9        3.19       -1.67      7.87 o 
   5   0   9       31.67       35.19     17.08 o 
   6   0   9       10.80        0.21     18.88 o 
  -6   1   9       45.90       30.01     12.97 o 
  -5   1   9       29.75       13.01     12.16 o 
  -4   1   9      590.69      589.77     20.58 o 
  -3   1   9     1228.65     1204.33     37.89 o 
  -2   1   9     1368.02     1329.14     40.26 o 
  -1   1   9     2129.13     2135.32     55.81 o 
   0   1   9      200.63      244.37     16.32 o 
   1   1   9       13.54       14.86      2.65 o 
   2   1   9      128.02      128.36      6.63 o 
   3   1   9      189.99      187.18     10.34 o 
   4   1   9      130.06      126.80     21.85 o 
   5   1   9       54.17       68.74     18.57 o 
   6   1   9       47.55       36.61     20.15 o 
  -6   2   9       25.42       16.28     17.05 o 
  -5   2   9      136.77      145.10     12.88 o 
  -4   2   9      165.63      176.38      8.99 o 
  -3   2   9      215.44      212.17      8.68 o 
  -2   2   9      123.43      127.67      5.38 o 
  -1   2   9     1048.36     1015.23     39.53 o 
   0   2   9     1404.81     1337.25     52.03 o 
   1   2   9     1177.21     1066.50     37.37 o 
   2   2   9     1391.47     1342.90     45.82 o 
   3   2   9      261.51      262.07     11.80 o 
   4   2   9      188.28      189.07     12.36 o 
   5   2   9       26.76       34.43     16.55 o 
  -6   3   9       15.98       19.73     24.96 o 
  -5   3   9       73.90       71.99     10.75 o 
  -4   3   9      216.79      231.44     12.41 o 
  -3   3   9     1282.04     1251.66     43.23 o 
  -2   3   9     1431.40     1417.35     44.62 o 
  -1   3   9      184.61      174.31      7.08 o 
   0   3   9      432.98      430.00     18.20 o 
   1   3   9       75.73       86.79      4.73 o 
   2   3   9       75.28       82.83      5.44 o 
   3   3   9       64.56       73.62      6.22 o 
   4   3   9      264.52      252.83     17.74 o 
   5   3   9       62.04       65.66     18.67 o 
  -6   4   9       27.97       42.40     26.21 o 
  -5   4   9      141.19      154.93     13.34 o 
  -4   4   9       77.51       76.18      8.27 o 
  -3   4   9       63.35       70.15      9.46 o 
  -2   4   9      255.30      258.10     12.24 o 
  -1   4   9      639.53      621.16     20.57 o 
   0   4   9     1052.86     1007.18     31.46 o 
   1   4   9      746.88      744.49     26.77 o 
   2   4   9      530.24      545.72     20.54 o 
   3   4   9      642.25      618.43     23.56 o 
   4   4   9       28.35       19.94      9.62 o 
  -5   5   9       59.42       58.70     18.18 o 
  -4   5   9      320.79      307.31     16.22 o 
  -3   5   9      553.65      533.99     23.42 o 
  -2   5   9      754.32      731.05     31.99 o 
  -1   5   9      620.54      632.37     20.37 o 
   0   5   9       86.10       86.25      4.95 o 
   1   5   9       57.64       58.53      4.53 o 
   2   5   9        6.08        0.82      3.76 o 
   3   5   9      186.03      183.80      9.79 o 
   4   5   9      123.62      124.13     13.17 o 
   5   5   9      136.97      120.87     22.77 o 
  -5   6   9       54.44       50.26     12.94 o 
  -4   6   9       30.34       28.90      8.33 o 
  -3   6   9      147.70      143.69     10.70 o 
  -2   6   9      361.69      348.27     13.10 o 
  -1   6   9      449.45      470.18     14.86 o 
   0   6   9      451.50      470.59     15.15 o 
   1   6   9      785.04      773.97     28.93 o 
   2   6   9      356.74      345.11     14.47 o 
   3   6   9      165.73      187.74     10.15 o 
   4   6   9       82.70       68.57     11.88 o 
   5   6   9        4.84       17.11     17.62 o 
  -5   7   9       84.55       67.36     13.96 o 
  -4   7   9      153.44      159.87     12.42 o 
  -3   7   9      176.54      189.02     12.37 o 
  -2   7   9      697.21      711.19     25.26 o 
  -1   7   9      270.38      273.65     10.29 o 
   0   7   9      449.72      445.76     16.51 o 
   1   7   9       49.38       53.33      5.10 o 
   2   7   9       18.94       17.96      6.16 o 
   3   7   9       55.71       54.90      7.99 o 
   4   7   9       99.00       97.07     13.75 o 
   5   7   9       75.65       66.97     21.14 o 
  -5   8   9       75.04       73.73     21.14 o 
  -4   8   9        3.12       10.01      8.68 o 
  -3   8   9       19.41       22.38      8.31 o 
  -2   8   9      134.39      146.56      8.35 o 
  -1   8   9      275.65      287.89     11.52 o 
   0   8   9      684.33      714.24     30.33 o 
   1   8   9      380.96      384.28     14.90 o 
   2   8   9      257.97      259.34     18.37 o 
   3   8   9       21.86       23.83     16.27 o 
   4   8   9       41.86       43.44     12.36 o 
   5   8   9        8.84      -15.62     18.16 o 
  -5   9   9       65.72       52.58     21.04 o 
  -4   9   9       18.85       21.45     11.57 o 
  -3   9   9      189.25      210.52     13.35 o 
  -2   9   9      190.49      197.39     10.63 o 
  -1   9   9      424.60      423.31     14.83 o 
   0   9   9      264.04      265.63     13.31 o 
   1   9   9       29.96       21.28     12.38 o 
   2   9   9       29.04       36.39      7.09 o 
   3   9   9       95.12       90.91     12.78 o 
   4   9   9       17.68       28.23     12.44 o 
  -4  10   9        5.33       -3.80     11.19 o 
  -3  10   9       11.78        6.35      8.11 o 
  -2  10   9       20.03       15.94      6.10 o 
  -1  10   9       80.97       91.71      7.58 o 
   0  10   9      436.03      420.71     16.32 o 
   1  10   9      371.14      376.87     37.15 o 
   2  10   9       99.01       99.28     16.25 o 
   3  10   9       33.57       38.90     11.91 o 
   4  10   9        3.74       -4.65     11.84 o 
  -4  11   9       58.65       60.95     19.96 o 
  -3  11   9       12.24       14.99     10.51 o 
  -2  11   9      286.02      292.10     13.52 o 
  -1  11   9      137.68      131.37     14.28 o 
   0  11   9      156.43      161.13     11.68 o 
   1  11   9       45.44       27.88      9.40 o 
   2  11   9      117.35      120.73     14.26 o 
   3  11   9       26.04       25.58     12.21 o 
   4  11   9       20.25       14.02     18.76 o 
  -3  12   9       47.69       48.66     12.12 o 
  -2  12   9        2.97       -0.69      7.37 o 
  -1  12   9       46.61       42.71      7.25 o 
   0  12   9       85.18       98.57     12.63 o 
   1  12   9      319.48      340.81     21.35 o 
   2  12   9      104.95      100.07     14.30 o 
   3  12   9        9.81        1.31     16.98 o 
  -3  13   9       81.50       67.09     19.73 o 
  -2  13   9       27.90       12.00      8.74 o 
  -1  13   9      200.00      197.62     14.88 o 
   0  13   9       35.37       41.86     11.66 o 
   1  13   9       17.49       12.17      8.59 o 
   2  13   9       29.49       26.43     12.22 o 
  -2  14   9        9.86        4.87     11.25 o 
  -1  14   9       18.40       14.53      9.00 o 
   0  14   9       63.30       74.70     10.47 o 
   1  14   9       59.06       28.01     11.49 o 
  -1 -14  10       81.57       71.90     21.07 o 
   0 -14  10        5.20       -6.07     17.05 o 
   1 -14  10       25.69       32.80     20.61 o 
  -2 -13  10      182.53      129.10     23.93 o 
  -1 -13  10       18.89       24.52     16.38 o 
   0 -13  10       32.25       26.73     17.80 o 
   1 -13  10        3.95       -4.66     17.29 o 
   2 -13  10       11.80      -16.16     18.03 o 
  -3 -12  10       92.31       68.54     15.24 o 
  -2 -12  10       15.99       28.43     16.78 o 
  -1 -12  10       65.73       75.38     19.01 o 
   0 -12  10       43.86       26.08     17.23 o 
   1 -12  10       45.07       48.91     18.80 o 
   2 -12  10       50.25       43.12     19.97 o 
   3 -12  10       49.96       47.26     23.44 o 
  -4 -11  10       19.91       12.27     20.87 o 
  -3 -11  10       45.22       50.47     13.40 o 
  -2 -11  10      381.59      353.41     32.42 o 
  -1 -11  10      211.84      213.04     26.30 o 
   0 -11  10       27.83       36.28     15.82 o 
   1 -11  10       17.32       29.97     16.16 o 
   2 -11  10        0.08        6.00     16.39 o 
   3 -11  10       14.73       21.99     11.57 o 
  -4 -10  10       47.14       43.47     14.42 o 
  -3 -10  10       42.83       50.69     12.60 o 
  -2 -10  10        6.78       -0.54      9.46 o 
  -1 -10  10      117.75      116.30     11.84 o 
   0 -10  10      190.21      163.10     24.33 o 
   1 -10  10      157.24      173.37     23.61 o 
   2 -10  10      159.24      198.53     26.03 o 
   3 -10  10      132.03      139.58     18.85 o 
   4 -10  10       53.45       29.81     13.68 o 
  -4  -9  10       22.58       13.97     12.82 o 
  -3  -9  10      295.36      270.64     20.24 o 
  -2  -9  10      250.85      237.86     17.10 o 
  -1  -9  10      477.00      477.69     27.21 o 
   0  -9  10      167.84      182.55     15.06 o 
   1  -9  10       26.29       21.38     13.86 o 
   2  -9  10       18.65       16.79      8.57 o 
   3  -9  10       79.46       85.42     21.09 o 
   4  -9  10       54.06       35.91     18.96 o 
  -5  -8  10        2.41        7.51     21.41 o 
  -4  -8  10      104.97       90.60     20.31 o 
  -3  -8  10        1.35       -2.53      9.56 o 
  -2  -8  10        0.08        1.14      6.05 o 
  -1  -8  10       10.91       11.09      5.68 o 
   0  -8  10      329.59      323.38     19.58 o 
   1  -8  10      348.87      343.97     22.54 o 
   2  -8  10      394.35      382.44     22.84 o 
   3  -8  10      289.52      262.67     19.24 o 
   4  -8  10       43.18       42.87     30.38 o 
   5  -8  10        2.30      -13.53     13.90 o 
  -5  -7  10       43.06       34.34     15.49 o 
  -4  -7  10       70.28       63.24     13.91 o 
  -3  -7  10      332.79      348.50     22.31 o 
  -2  -7  10      434.77      425.05     20.42 o 
  -1  -7  10      541.74      519.53     24.61 o 
   0  -7  10      398.73      422.06     23.81 o 
   1  -7  10      130.28      135.99      9.21 o 
   2  -7  10       60.32       62.07      7.44 o 
   3  -7  10       48.77       33.94     10.25 o 
   4  -7  10      197.64      198.45     18.12 o 
   5  -7  10       35.93       14.37     14.55 o 
  -5  -6  10       60.39       39.07     15.18 o 
  -4  -6  10       25.77       25.95     11.80 o 
  -3  -6  10       59.45       82.44      8.94 o 
  -2  -6  10       96.91       92.00      8.26 o 
  -1  -6  10       54.43       57.00      5.94 o 
   0  -6  10      477.96      469.50     21.71 o 
   1  -6  10      589.89      583.59     24.65 o 
   2  -6  10      868.97      884.86     35.59 o 
   3  -6  10      246.73      246.58     17.63 o 
   4  -6  10      111.29      108.76     14.55 o 
   5  -6  10        4.90      -20.94     16.73 o 
  -5  -5  10       64.61       50.66     18.22 o 
  -4  -5  10      216.90      218.62     20.73 o 
  -3  -5  10      670.66      622.25     28.20 o 
  -2  -5  10      312.12      310.37     17.05 o 
  -1  -5  10     1076.30     1064.42     37.91 o 
   0  -5  10      524.81      497.51     20.93 o 
   1  -5  10       56.64       67.78      6.02 o 
   2  -5  10      125.77      132.15      9.33 o 
   3  -5  10      285.49      283.83     14.76 o 
   4  -5  10       86.09      106.43     13.81 o 
   5  -5  10       98.46      124.06     22.12 o 
  -5  -4  10       47.29       24.20     14.19 o 
  -4  -4  10      129.70      130.01      9.74 o 
  -3  -4  10       59.15       53.94      7.50 o 
  -2  -4  10      278.87      259.71     12.81 o 
  -1  -4  10      273.62      287.26     12.45 o 
   0  -4  10     1036.03      972.91     38.07 o 
   1  -4  10     1123.61     1075.17     45.10 o 
   2  -4  10      808.13      786.10     31.52 o 
   3  -4  10      428.79      424.64     19.94 o 
   4  -4  10       85.23       72.65     17.13 o 
   5  -4  10       23.79       20.35     16.96 o 
  -6  -3  10       28.28       26.21     17.51 o 
  -5  -3  10      150.29      154.87     14.80 o 
  -4  -3  10      289.74      296.73     13.31 o 
  -3  -3  10      577.46      567.00     19.30 o 
  -2  -3  10     1039.79     1022.80     40.36 o 
  -1  -3  10      601.46      564.11     20.76 o 
   0  -3  10      399.99      401.48     13.21 o 
   1  -3  10      548.77      558.16     22.72 o 
   2  -3  10      161.92      148.71     11.94 o 
   3  -3  10       55.51       52.55      7.08 o 
   4  -3  10      174.45      177.70     14.90 o 
   5  -3  10      108.59      109.82     22.44 o 
  -6  -2  10       69.43       60.27     17.97 o 
  -5  -2  10      145.08      142.98     14.13 o 
  -4  -2  10      129.33      122.41      7.53 o 
  -3  -2  10      116.29      125.84      7.51 o 
  -2  -2  10       16.63       17.51      4.18 o 
  -1  -2  10      713.98      695.98     21.73 o 
   0  -2  10     1486.41     1395.84     40.99 o 
   1  -2  10     1466.31     1474.75     58.82 o 
   2  -2  10     1116.79     1118.20     44.21 o 
   3  -2  10      280.12      282.42     17.71 o 
   4  -2  10       82.85       91.48     11.71 o 
   5  -2  10       33.43       38.18     17.93 o 
  -6  -1  10       38.64       36.08     16.78 o 
  -5  -1  10      187.88      197.20     16.79 o 
  -4  -1  10      531.40      541.45     18.81 o 
  -3  -1  10      257.16      246.63      9.15 o 
  -2  -1  10      981.34      931.06     26.88 o 
  -1  -1  10      548.57      515.89     17.89 o 
   0  -1  10      985.55      991.20     33.27 o 
   1  -1  10      235.38      227.97      9.20 o 
   2  -1  10        0.18       -1.23      3.70 o 
   3  -1  10       97.59       93.99      9.86 o 
   4  -1  10      139.14      141.16     13.73 o 
   5  -1  10      143.06      185.57     24.34 o 
   6  -1  10       58.12       91.31     23.39 o 
  -6   0  10       59.72       61.70     13.85 o 
  -5   0  10      139.54      136.86     13.65 o 
  -4   0  10        2.15        4.97      5.02 o 
  -3   0  10       72.64       73.31      4.56 o 
  -2   0  10      128.19      126.92      5.31 o 
  -1   0  10     1164.24     1073.60     29.50 o 
   0   0  10      544.59      534.71     16.73 o 
   1   0  10     3200.97     3220.93    104.25 o 
   2   0  10      572.44      531.28     27.40 o 
   3   0  10      415.48      410.45     23.12 o 
   4   0  10       80.78       85.31     11.22 o 
   5   0  10        6.79       -9.91     16.20 o 
   6   0  10        5.06      -11.07     19.37 o 
  -6   1  10       42.02       18.27     12.92 o 
  -5   1  10      164.59      176.92     19.11 o 
  -4   1  10      557.96      551.09     20.36 o 
  -3   1  10      207.83      195.74      8.70 o 
  -2   1  10     1046.67     1010.77     29.51 o 
  -1   1  10      653.42      622.09     16.40 o 
   0   1  10     1039.99      991.50     39.00 o 
   1   1  10      195.11      190.41      8.51 o 
   2   1  10        2.00        2.59      3.03 o 
   3   1  10       96.27       99.21      8.02 o 
   4   1  10      158.48      172.78     14.13 o 
   5   1  10      128.43      147.44     23.67 o 
   6   1  10       65.93       40.16     21.45 o 
  -6   2  10       47.11       23.31     13.10 o 
  -5   2  10      151.29      173.41     13.45 o 
  -4   2  10       77.94       76.97      7.53 o 
  -3   2  10      139.20      154.03      7.84 o 
  -2   2  10       23.35       27.42      3.32 o 
  -1   2  10      723.22      704.02     28.16 o 
   0   2  10     1408.77     1336.15     53.56 o 
   1   2  10     1581.76     1595.48     50.98 o 
   2   2  10     1098.02     1112.38     37.61 o 
   3   2  10      292.12      295.59     14.51 o 
   4   2  10       98.97      132.65     18.24 o 
   5   2  10       34.99       14.35     17.13 o 
  -6   3  10       24.70       12.02     26.44 o 
  -5   3  10      146.67      148.55     13.21 o 
  -4   3  10      279.34      284.74     15.81 o 
  -3   3  10      478.72      445.03     19.19 o 
  -2   3  10     1324.76     1323.57     36.59 o 
  -1   3  10      646.78      613.83     20.94 o 
   0   3  10      442.72      428.61     17.54 o 
   1   3  10      529.50      533.48     19.15 o 
   2   3  10      178.43      186.70      8.47 o 
   3   3  10       62.58       64.31      5.98 o 
   4   3  10      157.69      182.81     23.43 o 
   5   3  10      128.90      165.89     23.34 o 
  -5   4  10       32.84       32.85     10.40 o 
  -4   4  10      131.30      123.74      9.62 o 
  -3   4  10       47.63       50.82      6.28 o 
  -2   4  10      225.99      227.31     12.27 o 
  -1   4  10      362.93      359.66     12.52 o 
   0   4  10      975.43      953.20     28.92 o 
   1   4  10     1209.54     1192.63     38.38 o 
   2   4  10      768.29      749.41     26.70 o 
   3   4  10      450.78      439.67     17.06 o 
   4   4  10       97.63      128.81     13.26 o 
  -5   5  10       49.86       66.04     13.06 o 
  -4   5  10      200.16      197.58     13.40 o 
  -3   5  10      662.22      662.78     27.56 o 
  -2   5  10      464.60      457.26     21.45 o 
  -1   5  10     1165.78     1152.70     37.03 o 
   0   5  10      512.18      493.84     15.71 o 
   1   5  10       40.58       49.40      4.68 o 
   2   5  10      147.87      149.87      8.04 o 
   3   5  10      277.25      269.11     12.51 o 
   4   5  10       83.29       94.95     18.29 o 
   5   5  10      100.32       86.98     20.92 o 
  -5   6  10       55.37       33.25     15.11 o 
  -4   6  10       10.60        5.47      8.01 o 
  -3   6  10       66.21       84.27      8.77 o 
  -2   6  10       95.58      103.39      8.07 o 
  -1   6  10       26.69       30.12      3.62 o 
   0   6  10      538.20      531.32     16.36 o 
   1   6  10      583.28      582.48     20.96 o 
   2   6  10      862.49      842.08     30.23 o 
   3   6  10      246.58      242.09     13.83 o 
   4   6  10      129.76      129.06     31.09 o 
   5   6  10        9.51      -10.01     17.26 o 
  -5   7  10       38.30       38.44     13.12 o 
  -4   7  10       88.02       88.50     10.53 o 
  -3   7  10      313.74      302.40     16.46 o 
  -2   7  10      447.13      454.04     20.05 o 
  -1   7  10      620.00      602.95     18.17 o 
   0   7  10      403.44      415.88     18.15 o 
   1   7  10      114.38      134.17      8.31 o 
   2   7  10       56.93       61.43      6.31 o 
   3   7  10       64.49       69.21     22.71 o 
   4   7  10      173.22      158.85     16.58 o 
   5   7  10       46.65       26.58     19.21 o 
  -5   8  10        1.66      -21.95     17.88 o 
  -4   8  10       89.42       80.56     10.94 o 
  -3   8  10        1.61       -7.95      7.15 o 
  -2   8  10        1.89        2.91      5.56 o 
  -1   8  10       25.91       17.24      3.77 o 
   0   8  10      308.57      307.70     14.89 o 
   1   8  10      391.66      413.06     17.77 o 
   2   8  10      406.61      398.39     19.56 o 
   3   8  10      277.83      273.32     18.86 o 
   4   8  10       50.60       41.10     12.40 o 
   5   8  10        3.74       12.65     19.22 o 
  -4   9  10        3.10       -1.01     10.89 o 
  -3   9  10      299.06      286.27     16.09 o 
  -2   9  10      218.41      219.15     11.17 o 
  -1   9  10      467.01      449.67     19.10 o 
   0   9  10      208.61      206.01     12.64 o 
   1   9  10       21.90       30.04      6.90 o 
   2   9  10       22.64       31.60      9.39 o 
   3   9  10       65.77       49.69     11.95 o 
   4   9  10       56.88       58.50     27.56 o 
  -4  10  10       51.92       50.60     13.33 o 
  -3  10  10       38.50       31.69      9.02 o 
  -2  10  10       11.67       11.06      6.19 o 
  -1  10  10       77.15       79.89      7.56 o 
   0  10  10      245.87      226.40     12.88 o 
   1  10  10      153.70      179.23     15.02 o 
   2  10  10      167.74      179.16     15.97 o 
   3  10  10      134.73      162.60     16.43 o 
   4  10  10       48.34       56.35     14.50 o 
  -4  11  10       15.22       -0.67     18.47 o 
  -3  11  10       41.44       35.90      9.62 o 
  -2  11  10      317.42      329.16     14.99 o 
  -1  11  10      246.05      227.17     11.59 o 
   0  11  10       16.77       19.31      6.49 o 
   1  11  10       25.26       30.24     10.43 o 
   2  11  10        0.17        3.51     15.40 o 
   3  11  10       18.18       13.48     11.82 o 
  -3  12  10       95.53       82.28     13.63 o 
  -2  12  10       12.11       17.96      8.68 o 
  -1  12  10       60.54       50.17      7.83 o 
   0  12  10       47.57       38.53     11.57 o 
   1  12  10       51.36       60.57     11.92 o 
   2  12  10       56.10       69.67     13.20 o 
   3  12  10       42.39       42.01     18.65 o 
  -2  13  10      169.99      175.75     13.42 o 
  -1  13  10        6.70        2.96      7.30 o 
   0  13  10       40.46       35.65      9.14 o 
   1  13  10        2.00       -0.83      8.58 o 
   2  13  10       10.31       21.64     16.39 o 
  -1  14  10       75.91       85.12     13.15 o 
   0  14  10        5.45        6.42     10.29 o 
   1  14  10       20.93       19.60     11.32 o 
  -1 -14  11        0.36        0.90     17.72 o 
   0 -14  11       73.70       50.07     20.48 o 
   1 -14  11       33.82       35.68     20.96 o 
  -2 -13  11       41.65       39.65     18.11 o 
  -1 -13  11       40.00        8.83     16.78 o 
   0 -13  11       60.61       55.59     20.35 o 
   1 -13  11        2.88       -3.98     18.21 o 
   2 -13  11       22.09        5.09     20.02 o 
  -3 -12  11       26.08       32.46     20.07 o 
  -2 -12  11        4.27       -5.79     16.29 o 
  -1 -12  11       27.01       30.57     17.14 o 
   0 -12  11      114.26      124.78     23.18 o 
   1 -12  11      127.00      100.69     22.95 o 
   2 -12  11       52.04       39.05     20.76 o 
   3 -12  11       15.62        9.10     21.50 o 
  -4 -11  11       35.11       50.60     22.53 o 
  -3 -11  11      103.11      104.38     15.64 o 
  -2 -11  11       25.66       36.09     18.73 o 
  -1 -11  11      117.56       86.62     19.81 o 
   0 -11  11       66.69       41.26     16.80 o 
   1 -11  11        0.47       -4.27     15.02 o 
   2 -11  11       12.61       34.45     19.16 o 
   3 -11  11        1.54       15.98     21.40 o 
  -4 -10  11        4.67      -10.90     12.98 o 
  -3 -10  11       16.16       26.06     13.24 o 
  -2 -10  11       37.83       27.71     10.94 o 
  -1 -10  11       65.08       63.25     10.63 o 
   0 -10  11      147.56      150.65     22.15 o 
   1 -10  11      296.74      284.95     29.45 o 
   2 -10  11      119.52      119.60     22.44 o 
   3 -10  11       32.92       20.35     11.13 o 
   4 -10  11       10.68      -11.45     28.64 o 
  -4  -9  11      246.97      228.27     24.64 o 
  -3  -9  11       80.57       76.73     13.74 o 
  -2  -9  11      304.11      319.92     21.41 o 
  -1  -9  11       79.65       97.78     19.36 o 
   0  -9  11      195.73      188.67     14.39 o 
   1  -9  11       25.38       20.79     15.75 o 
   2  -9  11        3.59        6.58      8.73 o 
   3  -9  11       25.29        8.31     10.50 o 
   4  -9  11        4.31        0.31     12.49 o 
  -5  -8  11       48.32       34.69     15.48 o 
  -4  -8  11       98.12       87.54     14.93 o 
  -3  -8  11       64.46       65.42     12.15 o 
  -2  -8  11       29.57       25.45      8.22 o 
  -1  -8  11      229.44      218.41     17.19 o 
   0  -8  11      257.90      282.50     26.41 o 
   1  -8  11      462.66      452.14     46.28 o 
   2  -8  11      252.53      250.76     18.07 o 
   3  -8  11      138.28      112.50     14.03 o 
   4  -8  11       21.74       13.45     12.98 o 
  -5  -7  11       15.84        4.63     14.98 o 
  -4  -7  11      342.09      303.01     23.36 o 
  -3  -7  11      544.49      570.66     35.21 o 
  -2  -7  11      278.13      267.55     13.76 o 
  -1  -7  11      446.35      455.21     16.54 o 
   0  -7  11      155.38      168.41     18.29 o 
   1  -7  11      167.38      172.54     10.47 o 
   2  -7  11       43.71       46.57      7.81 o 
   3  -7  11       18.11        8.81      9.68 o 
   4  -7  11       34.13       24.60     12.61 o 
   5  -7  11       39.65       24.85     19.58 o 
  -5  -6  11       95.94       75.83     16.88 o 
  -4  -6  11      168.42      179.45     17.58 o 
  -3  -6  11       13.34       17.79      7.36 o 
  -2  -6  11       81.66       83.63      8.32 o 
  -1  -6  11      689.16      690.83     24.81 o 
   0  -6  11      418.12      422.93     23.58 o 
   1  -6  11      303.46      316.91     16.88 o 
   2  -6  11      696.68      660.92     28.68 o 
   3  -6  11      174.26      171.83     15.52 o 
   4  -6  11       51.80       44.04     12.57 o 
   5  -6  11       13.06       24.05     18.81 o 
  -5  -5  11       35.22       17.91     14.47 o 
  -4  -5  11      256.02      247.98     14.43 o 
  -3  -5  11      760.21      748.60     32.66 o 
  -2  -5  11      566.22      573.62     21.80 o 
  -1  -5  11     1009.88     1018.37     30.81 o 
   0  -5  11      201.92      199.81      8.06 o 
   1  -5  11       67.82       62.60      6.32 o 
   2  -5  11        9.91        7.96      5.52 o 
   3  -5  11       66.36       70.36      8.20 o 
   4  -5  11      100.94      102.63     14.17 o 
   5  -5  11       35.75       22.23     18.11 o 
  -5  -4  11      123.92      110.47     17.02 o 
  -4  -4  11      151.17      154.22     10.95 o 
  -3  -4  11       31.30       27.15      5.08 o 
  -2  -4  11      228.27      234.99     10.74 o 
  -1  -4  11      688.14      701.11     23.03 o 
   0  -4  11      567.82      549.71     20.18 o 
   1  -4  11      982.45     1018.19     40.77 o 
   2  -4  11      563.75      521.80     21.50 o 
   3  -4  11      244.77      225.45     13.50 o 
   4  -4  11      136.94      131.77     20.06 o 
   5  -4  11       15.99        8.41     17.67 o 
  -6  -3  11        1.10       18.54     17.73 o 
  -5  -3  11       77.18       67.35     12.14 o 
  -4  -3  11      228.22      237.32     11.99 o 
  -3  -3  11      372.80      361.79     15.24 o 
  -2  -3  11     2020.27     1962.60     66.02 o 
  -1  -3  11     1091.22     1012.18     32.27 o 
   0  -3  11      466.47      452.20     14.42 o 
   1  -3  11      271.90      266.89     11.75 o 
   2  -3  11       72.26       75.92      8.54 o 
   3  -3  11      101.12       96.83      8.68 o 
   4  -3  11      141.17      149.24     13.84 o 
   5  -3  11       74.22       69.31     20.38 o 
  -6  -2  11       57.95       54.75     17.98 o 
  -5  -2  11      138.61      116.73     13.32 o 
  -4  -2  11       84.58       90.25      6.64 o 
  -3  -2  11      138.83      127.98      7.66 o 
  -2  -2  11      291.63      278.75     11.51 o 
  -1  -2  11      175.70      172.90      6.83 o 
   0  -2  11     1567.65     1525.42     46.10 o 
   1  -2  11     1150.77     1068.67     44.43 o 
   2  -2  11      441.83      441.93     19.89 o 
   3  -2  11      469.87      461.44     47.01 o 
   4  -2  11       90.69       87.83     11.41 o 
   5  -2  11       35.63       16.96     17.65 o 
  -6  -1  11        4.43      -20.26     16.56 o 
  -5  -1  11       71.42       80.91     12.20 o 
  -4  -1  11       96.70      100.75      6.87 o 
  -3  -1  11      976.05      955.11     31.46 o 
  -2  -1  11     1449.25     1369.70     35.32 o 
  -1  -1  11     1823.99     1717.91     47.55 o 
   0  -1  11     1669.09     1610.35     53.18 o 
   1  -1  11       23.40       26.36      3.15 o 
   2  -1  11       15.84       15.74      5.89 o 
   3  -1  11      201.99      208.49     18.34 o 
   4  -1  11      123.64      122.25     19.99 o 
   5  -1  11       79.96       58.14     19.40 o 
  -6   0  11      155.26      140.19     21.00 o 
  -5   0  11       67.97       59.81     11.65 o 
  -4   0  11       93.73      103.55      7.99 o 
  -3   0  11       68.41       70.24      4.62 o 
  -2   0  11       60.91       72.00      4.09 o 
  -1   0  11      669.71      613.77     17.53 o 
   0   0  11     1353.24     1354.66     40.55 o 
   1   0  11      907.61      878.20     35.02 o 
   2   0  11      902.87      875.26     43.36 o 
   3   0  11      241.29      230.07     15.49 o 
   4   0  11      156.28      175.66     22.08 o 
   5   0  11       32.41        9.60     17.65 o 
  -6   1  11        6.89      -10.64     23.38 o 
  -5   1  11       84.21       81.44     12.28 o 
  -4   1  11       69.78       85.01      6.79 o 
  -3   1  11     1118.44     1061.50     31.18 o 
  -2   1  11     1242.10     1186.73     35.20 o 
  -1   1  11     1882.89     1781.03     47.62 o 
   0   1  11     1636.40     1590.40     62.28 o 
   1   1  11        7.00        6.54      2.97 o 
   2   1  11       17.00       16.33      3.67 o 
   3   1  11      179.03      184.52     11.35 o 
   4   1  11      129.50      156.54     20.68 o 
   5   1  11       62.62       52.59     19.60 o 
  -6   2  11       76.33       40.25     18.15 o 
  -5   2  11      139.12      131.75     16.83 o 
  -4   2  11       72.18       81.96      7.35 o 
  -3   2  11      148.14      153.85      8.03 o 
  -2   2  11      293.94      285.50     10.24 o 
  -1   2  11      169.15      157.39      8.75 o 
   0   2  11     1627.10     1582.60     60.32 o 
   1   2  11     1087.17     1023.81     34.89 o 
   2   2  11      482.31      471.61     17.02 o 
   3   2  11      453.31      467.57     27.22 o 
   4   2  11       74.51       61.18     16.69 o 
   5   2  11       38.04       20.97     18.44 o 
  -6   3  11        0.08      -20.48     16.56 o 
  -5   3  11      106.10       93.04     12.77 o 
  -4   3  11      250.77      256.96     14.67 o 
  -3   3  11      420.26      411.44     18.15 o 
  -2   3  11     2018.71     1966.13     66.25 o 
  -1   3  11      898.16      836.52     37.16 o 
   0   3  11      465.93      439.44     19.03 o 
   1   3  11      220.05      209.00      9.56 o 
   2   3  11       63.46       65.04      5.55 o 
   3   3  11       98.45       89.38      8.38 o 
   4   3  11      103.39      115.46     13.56 o 
   5   3  11       66.77       46.28     20.25 o 
  -5   4  11      129.39      130.70     13.01 o 
  -4   4  11      149.20      158.44     12.53 o 
  -3   4  11       43.69       43.35      6.79 o 
  -2   4  11      255.93      267.49     12.66 o 
  -1   4  11      611.77      592.09     22.73 o 
   0   4  11      629.14      591.81     20.06 o 
   1   4  11     1026.02     1018.26     34.51 o 
   2   4  11      491.84      459.10     18.02 o 
   3   4  11      262.25      259.16     11.74 o 
   4   4  11      128.66      137.82     27.96 o 
  -5   5  11       60.47       66.96     13.37 o 
  -4   5  11      281.04      266.55     15.11 o 
  -3   5  11      789.16      762.62     31.76 o 
  -2   5  11      664.36      630.07     25.32 o 
  -1   5  11      793.82      752.57     29.51 o 
   0   5  11      148.77      147.70      6.77 o 
   1   5  11       48.02       51.58      4.84 o 
   2   5  11        7.31        6.14      4.49 o 
   3   5  11       44.68       49.59      6.53 o 
   4   5  11       88.89       95.76     13.14 o 
   5   5  11       24.33       34.16     18.03 o 
  -5   6  11      122.60      119.71     27.74 o 
  -4   6  11      167.60      181.44     16.01 o 
  -3   6  11       16.52       14.94      7.65 o 
  -2   6  11      101.48       93.60      7.91 o 
  -1   6  11      701.91      699.10     24.17 o 
   0   6  11      383.80      392.78     15.03 o 
   1   6  11      291.40      302.07     12.59 o 
   2   6  11      671.88      681.93     24.49 o 
   3   6  11      182.13      189.40     10.67 o 
   4   6  11       45.44       34.63     15.93 o 
   5   6  11        9.39        3.98     18.35 o 
  -5   7  11       11.05        5.12     17.90 o 
  -4   7  11      360.94      328.34     17.79 o 
  -3   7  11      667.75      661.51     29.07 o 
  -2   7  11      213.63      213.54     12.98 o 
  -1   7  11      399.96      392.92     15.85 o 
   0   7  11       73.73       82.21      7.32 o 
   1   7  11      168.10      172.15      9.00 o 
   2   7  11       36.41       37.80      6.03 o 
   3   7  11        6.32       17.52      9.07 o 
   4   7  11       44.51       47.97     11.86 o 
   5   7  11       29.03       18.47     19.16 o 
  -5   8  11       50.41       38.90     19.96 o 
  -4   8  11      130.74      106.81     15.20 o 
  -3   8  11       49.38       39.05      8.67 o 
  -2   8  11       29.80       31.04      7.05 o 
  -1   8  11      276.91      261.43      9.94 o 
   0   8  11      220.69      230.32     12.84 o 
   1   8  11      356.82      368.20     18.29 o 
   2   8  11      284.65      287.44     14.58 o 
   3   8  11      142.29      136.52     14.31 o 
   4   8  11       24.89       26.37     12.24 o 
  -4   9  11      280.98      273.92     20.53 o 
  -3   9  11      106.18      109.89     10.86 o 
  -2   9  11      332.89      332.78     17.09 o 
  -1   9  11       36.96       55.82      6.36 o 
   0   9  11      134.65      135.93     10.36 o 
   1   9  11       42.33       47.70      7.74 o 
   2   9  11        4.52       -2.74      8.36 o 
   3   9  11       22.33       32.43     11.74 o 
   4   9  11        6.44       -9.29     11.72 o 
  -4  10  11       13.41       11.78     18.80 o 
  -3  10  11       10.31       12.63      8.81 o 
  -2  10  11       45.50       38.19      8.39 o 
  -1  10  11       76.94       69.56      7.33 o 
   0  10  11      118.35      134.88     10.62 o 
   1  10  11      256.57      279.98     15.35 o 
   2  10  11      107.45      111.53     13.67 o 
   3  10  11       49.60       55.26     12.80 o 
   4  10  11       10.89       13.32     18.39 o 
  -4  11  11       48.22       22.48     20.02 o 
  -3  11  11      108.28       98.73     11.71 o 
  -2  11  11       35.71       23.42      8.58 o 
  -1  11  11      119.63      119.48      9.06 o 
   0  11  11       50.58       45.52      7.38 o 
   1  11  11        3.33        2.63      9.65 o 
   2  11  11        9.52       21.49     11.07 o 
   3  11  11        4.33        7.20     12.01 o 
  -3  12  11       22.75       13.87     16.25 o 
  -2  12  11        2.15      -10.25     10.80 o 
  -1  12  11       43.25       37.03      7.87 o 
   0  12  11       96.90      116.81     11.10 o 
   1  12  11      120.27      131.95     15.97 o 
   2  12  11       47.12       56.36     13.25 o 
   3  12  11        9.83      -17.34     16.13 o 
  -2  13  11       46.12       39.01     12.88 o 
  -1  13  11       53.17       61.52      8.70 o 
   0  13  11       68.84       77.98     10.71 o 
   1  13  11        0.98       -8.32     13.43 o 
   2  13  11       21.27        8.38     16.59 o 
  -1  14  11        1.21       -1.01     15.67 o 
   0  14  11       83.65       66.11     12.61 o 
   1  14  11       36.36       26.72     12.11 o 
  -1 -14  12        2.73       -7.46     18.14 o 
   0 -14  12       40.37       48.52     20.69 o 
  -2 -13  12       33.37       10.09     17.47 o 
  -1 -13  12       91.00       74.82     20.71 o 
   0 -13  12       31.36        6.84     18.78 o 
   1 -13  12       61.19       53.39     21.92 o 
   2 -13  12        5.75      -16.36     19.60 o 
  -3 -12  12        4.83       23.90     21.02 o 
  -2 -12  12        4.92        3.60     16.90 o 
  -1 -12  12       15.90       -5.38     16.52 o 
   0 -12  12       15.10       17.88     18.13 o 
   1 -12  12      101.26       81.55     22.07 o 
   2 -12  12       99.26       66.27     22.82 o 
   3 -12  12       65.31       58.61     24.33 o 
  -3 -11  12       61.24       57.58     14.36 o 
  -2 -11  12       61.07       73.22     21.12 o 
  -1 -11  12      103.22       81.11     20.38 o 
   0 -11  12      184.60      194.88     26.26 o 
   1 -11  12       99.76       74.86     20.22 o 
   2 -11  12       13.70       28.58     19.27 o 
   3 -11  12       16.64        5.20     20.64 o 
  -4 -10  12       96.70       79.54     20.59 o 
  -3 -10  12       14.19        6.62     12.20 o 
  -2 -10  12        0.05        1.98     15.16 o 
  -1 -10  12        7.83       -7.62     14.07 o 
   0 -10  12      204.79      209.83     16.94 o 
   1 -10  12      113.01      138.03     23.46 o 
   2 -10  12      272.92      249.04     31.41 o 
   3 -10  12       76.09       68.66     13.36 o 
   4 -10  12       22.88       16.43     13.17 o 
  -4  -9  12       19.42       11.87     29.66 o 
  -3  -9  12      118.33      124.18     26.09 o 
  -2  -9  12      188.00      171.52     16.76 o 
  -1  -9  12      378.01      357.49     24.15 o 
   0  -9  12      191.06      195.09     16.19 o 
   1  -9  12      106.43      122.82     21.56 o 
   2  -9  12       77.92       77.34     11.62 o 
   3  -9  12       29.92        1.98     10.74 o 
   4  -9  12       49.73       34.32     14.16 o 
  -5  -8  12       43.84       47.90     16.83 o 
  -4  -8  12       79.06      103.46     20.37 o 
  -3  -8  12      144.23      149.14     15.89 o 
  -2  -8  12       15.96        8.25      8.94 o 
  -1  -8  12      124.51      124.90     12.45 o 
   0  -8  12      138.48      142.62     13.01 o 
   1  -8  12      617.74      620.36     36.69 o 
   2  -8  12      202.95      182.77     15.83 o 
   3  -8  12      150.02      135.43     15.36 o 
   4  -8  12       91.12       78.92     15.49 o 
  -5  -7  12       15.71       12.22     15.49 o 
  -4  -7  12       43.91       40.01     13.43 o 
  -3  -7  12      156.30      181.23     15.48 o 
  -2  -7  12      681.36      668.17     24.71 o 
  -1  -7  12      292.27      281.24     13.69 o 
   0  -7  12      712.82      673.08     38.85 o 
   1  -7  12      172.67      206.88     16.64 o 
   2  -7  12       51.78       55.57      7.64 o 
   3  -7  12        5.15        2.55      9.91 o 
   4  -7  12       96.66       84.25     20.24 o 
   5  -7  12       92.34       92.34     23.08 o 
  -5  -6  12      120.75      109.15     17.93 o 
  -4  -6  12       11.69        7.63     12.03 o 
  -3  -6  12      127.10      149.72     10.10 o 
  -2  -6  12       58.71       62.96      6.03 o 
  -1  -6  12      302.49      299.53     12.09 o 
   0  -6  12      303.27      330.39     22.06 o 
   1  -6  12     1019.91      949.29     39.62 o 
   2  -6  12      201.96      214.62     13.25 o 
   3  -6  12      395.48      367.42     23.42 o 
   4  -6  12      141.00      131.68     16.13 o 
   5  -6  12        9.26       -1.01     18.53 o 
  -5  -5  12       19.74       23.99     14.63 o 
  -4  -5  12      154.69      155.15     16.65 o 
  -3  -5  12      192.86      189.27     10.00 o 
  -2  -5  12     1493.08     1464.08     47.65 o 
  -1  -5  12      574.76      548.76     23.46 o 
   0  -5  12      996.12      956.43     38.69 o 
   1  -5  12       63.50       51.80      6.79 o 
   2  -5  12        1.07       -4.05      5.57 o 
   3  -5  12      111.42      130.42     12.02 o 
   4  -5  12      125.58      143.56     21.15 o 
   5  -5  12       62.00       46.30     19.94 o 
  -5  -4  12      103.00      105.82     13.27 o 
  -4  -4  12       98.23      107.08      9.71 o 
  -3  -4  12       23.96       24.75      5.29 o 
  -2  -4  12       11.60        8.02      4.06 o 
  -1  -4  12      221.30      233.61      9.40 o 
   0  -4  12      877.05      858.27     27.59 o 
   1  -4  12      740.80      731.35     30.14 o 
   2  -4  12      941.10      912.53     38.85 o 
   3  -4  12      373.07      342.66     19.71 o 
   4  -4  12       92.34       57.32     17.19 o 
   5  -4  12       24.46       14.25     18.89 o 
  -5  -3  12       56.37       52.58     12.17 o 
  -4  -3  12      207.61      207.25     11.02 o 
  -3  -3  12      773.78      758.96     26.98 o 
  -2  -3  12      695.48      663.27     22.29 o 
  -1  -3  12     2082.99     1981.64     60.51 o 
   0  -3  12      129.66      130.40      6.13 o 
   1  -3  12      151.92      155.62     10.02 o 
   2  -3  12        9.14       10.19      5.31 o 
   3  -3  12      146.54      149.27     13.29 o 
   4  -3  12       61.30       55.78     16.60 o 
   5  -3  12       65.52       68.51     20.87 o 
  -5  -2  12       64.32       65.52     12.13 o 
  -4  -2  12      135.62      133.16      9.78 o 
  -3  -2  12       69.61       79.95      5.64 o 
  -2  -2  12       91.00       99.29      6.03 o 
  -1  -2  12      151.97      155.94      6.04 o 
   0  -2  12      799.69      785.41     24.84 o 
   1  -2  12     1311.48     1257.20     48.07 o 
   2  -2  12      816.45      807.57     33.01 o 
   3  -2  12      381.51      370.32     22.01 o 
   4  -2  12      148.36      160.49     21.68 o 
   5  -2  12        3.74       10.19     17.81 o 
  -6  -1  12        1.96       -8.85     16.50 o 
  -5  -1  12       32.84       22.96     10.76 o 
  -4  -1  12      331.89      329.31     12.85 o 
  -3  -1  12     1090.67     1051.02     32.79 o 
  -2  -1  12     1115.58     1058.85     29.38 o 
  -1  -1  12     1177.72     1180.57     31.91 o 
   0  -1  12      387.04      380.48     15.22 o 
   1  -1  12       12.67       11.49      3.32 o 
   2  -1  12       47.22       50.22      7.53 o 
   3  -1  12      111.91      127.45     17.85 o 
   4  -1  12       72.89       73.73     16.85 o 
   5  -1  12       40.64       61.54     19.83 o 
  -6   0  12       50.88       50.00     17.65 o 
  -5   0  12      124.17      114.35     13.16 o 
  -4   0  12      194.00      193.96     10.80 o 
  -3   0  12        3.78        0.29      3.41 o 
  -2   0  12       12.08       12.22      3.01 o 
  -1   0  12      268.85      272.88      8.86 o 
   0   0  12     1523.22     1480.26     44.29 o 
   1   0  12      491.28      467.34     19.82 o 
   2   0  12     1455.64     1360.40     65.99 o 
   3   0  12      373.90      357.33     21.38 o 
   4   0  12       70.02       83.09     17.70 o 
   5   0  12       13.74       26.48     18.89 o 
  -6   1  12        2.69       -3.66     16.83 o 
  -5   1  12       32.63       26.11     10.95 o 
  -4   1  12      306.72      303.72     12.41 o 
  -3   1  12     1099.14     1044.31     29.64 o 
  -2   1  12     1072.66     1046.87     29.42 o 
  -1   1  12     1148.06     1128.22     31.90 o 
   0   1  12      459.99      466.93     15.65 o 
   1   1  12       25.92       29.35      4.89 o 
   2   1  12       46.51       36.14      7.37 o 
   3   1  12      114.65      114.00     11.59 o 
   4   1  12       71.75       57.03     16.59 o 
   5   1  12       44.69       32.32     19.58 o 
  -5   2  12       68.60       53.56     11.87 o 
  -4   2  12      143.87      145.35      9.11 o 
  -3   2  12       52.55       51.57      5.93 o 
  -2   2  12       78.35       83.48      5.30 o 
  -1   2  12      175.26      166.97      8.96 o 
   0   2  12      878.62      851.45     32.68 o 
   1   2  12     1290.84     1187.80     40.62 o 
   2   2  12      832.85      810.62     28.09 o 
   3   2  12      373.44      379.59     17.84 o 
   4   2  12      113.89      116.15     20.40 o 
   5   2  12        6.41       -4.79     17.77 o 
  -5   3  12       50.08       60.60     10.99 o 
  -4   3  12      187.43      209.11     13.60 o 
  -3   3  12      725.84      725.21     31.19 o 
  -2   3  12      549.77      545.97     25.37 o 
  -1   3  12     2187.72     2080.57     78.43 o 
   0   3  12      188.79      168.10      7.16 o 
   1   3  12      192.45      211.88      8.69 o 
   2   3  12        8.56       11.07      4.21 o 
   3   3  12      162.65      177.12     11.25 o 
   4   3  12       67.77       76.99     12.16 o 
   5   3  12       62.15       98.10     22.84 o 
  -5   4  12       70.17       66.58     15.33 o 
  -4   4  12      113.65      129.67     11.51 o 
  -3   4  12       22.97       26.78      6.62 o 
  -2   4  12       15.27       13.85      5.30 o 
  -1   4  12      158.84      156.38     10.18 o 
   0   4  12      985.89      956.28     30.71 o 
   1   4  12      752.54      729.25     25.48 o 
   2   4  12     1026.31      983.99     33.14 o 
   3   4  12      274.41      278.23     13.31 o 
   4   4  12       88.94       82.57     17.72 o 
  -5   5  12       26.11       42.58     12.93 o 
  -4   5  12      121.86      145.25     12.09 o 
  -3   5  12      158.23      165.77     11.77 o 
  -2   5  12     1259.23     1287.57     54.57 o 
  -1   5  12      815.19      783.46     23.23 o 
   0   5  12      998.71      965.41     32.76 o 
   1   5  12       96.63      101.92      6.14 o 
   2   5  12        1.18       -5.09      4.43 o 
   3   5  12      148.57      153.46      9.50 o 
   4   5  12      119.56      111.19     14.31 o 
   5   5  12       61.01       72.86     20.02 o 
  -5   6  12      111.37       93.76     15.14 o 
  -4   6  12       13.49       14.34      8.74 o 
  -3   6  12      115.87      105.88     14.39 o 
  -2   6  12       51.77       48.18      8.53 o 
  -1   6  12      270.44      269.51     11.52 o 
   0   6  12      381.14      385.94     14.33 o 
   1   6  12     1048.71      992.99     33.61 o 
   2   6  12      241.68      261.30     11.83 o 
   3   6  12      372.86      391.79     18.95 o 
   4   6  12       96.99       92.38     19.37 o 
   5   6  12       14.68       -0.47     17.62 o 
  -5   7  12       21.90       38.26     19.12 o 
  -4   7  12       29.91       14.03      9.16 o 
  -3   7  12       85.61       78.15      9.87 o 
  -2   7  12      682.82      669.92     28.63 o 
  -1   7  12      252.09      247.30     11.12 o 
   0   7  12      837.24      787.38     38.05 o 
   1   7  12      170.84      189.31      9.81 o 
   2   7  12       51.07       51.45      6.61 o 
   3   7  12       12.93        7.46      7.70 o 
   4   7  12      106.62       90.40     19.74 o 
   5   7  12       86.63       65.01     22.02 o 
  -5   8  12       47.88       68.97     21.32 o 
  -4   8  12       49.01       49.36     10.59 o 
  -3   8  12      158.68      159.70     12.42 o 
  -2   8  12       10.90        4.39      7.19 o 
  -1   8  12      122.77      126.18      7.86 o 
   0   8  12      135.27      139.33     13.69 o 
   1   8  12      702.57      727.09     28.70 o 
   2   8  12      174.58      214.85     11.55 o 
   3   8  12      130.65      154.97     15.18 o 
   4   8  12       90.87       82.19     20.40 o 
  -4   9  12       28.80       21.05     10.24 o 
  -3   9  12       65.54       58.99      9.97 o 
  -2   9  12      224.93      222.10     13.38 o 
  -1   9  12      379.03      386.62     17.91 o 
   0   9  12      208.86      212.92     12.27 o 
   1   9  12      109.28      148.73     11.04 o 
   2   9  12       82.92       75.39     11.70 o 
   3   9  12       30.03       23.24     11.25 o 
   4   9  12       46.72       31.55     13.60 o 
  -4  10  12       86.51      112.76     22.66 o 
  -3  10  12       21.63       23.18     10.36 o 
  -2  10  12        0.65       -3.98      7.34 o 
  -1  10  12       12.16        3.23      7.15 o 
   0  10  12      194.89      192.78     12.76 o 
   1  10  12      155.95      170.89     12.47 o 
   2  10  12      247.28      282.39     23.50 o 
   3  10  12       71.21       79.59     14.16 o 
   4  10  12       21.31       53.23     20.32 o 
  -3  11  12       70.89       68.26     11.00 o 
  -2  11  12       67.22       84.21     13.76 o 
  -1  11  12      114.93      122.23     10.89 o 
   0  11  12      182.08      203.33     14.98 o 
   1  11  12       91.79      111.30     13.83 o 
   2  11  12       15.59       25.79     11.53 o 
   3  11  12       14.84       12.48     13.84 o 
  -3  12  12        4.82        6.72     17.36 o 
  -2  12  12        7.04        7.92     11.59 o 
  -1  12  12       13.84        9.44      8.62 o 
   0  12  12       20.57       13.15      7.38 o 
   1  12  12       98.60       86.26     14.14 o 
   2  12  12      103.67       82.48     14.64 o 
   3  12  12       63.20       73.35     21.17 o 
  -2  13  12       59.49       56.24     18.14 o 
  -1  13  12       71.09       63.19     12.71 o 
   0  13  12       36.84       35.52      9.45 o 
   1  13  12       60.71       62.27     12.85 o 
   2  13  12        6.66        3.17     16.85 o 
  -1  14  12        6.85      -10.75     15.05 o 
   0  14  12       29.13       14.65     11.07 o 
  -2 -13  13       17.06      -20.22     16.98 o 
  -1 -13  13       62.41       63.46     20.99 o 
   0 -13  13       11.48       -4.53     18.75 o 
   1 -13  13        4.00       25.03     20.61 o 
  -3 -12  13        5.76       19.11     20.40 o 
  -2 -12  13       18.33       -2.96     16.90 o 
  -1 -12  13       39.92       44.41     19.81 o 
   0 -12  13       40.30       79.36     21.64 o 
   1 -12  13       21.12        6.56     18.62 o 
   2 -12  13       26.85       41.57     21.28 o 
  -3 -11  13       13.29      -21.66     16.83 o 
  -2 -11  13      183.27      203.96     28.50 o 
  -1 -11  13      129.36      103.65     21.74 o 
   0 -11  13       22.74       28.28     17.60 o 
   1 -11  13       50.03       31.74     17.80 o 
   2 -11  13       38.04       38.05     20.58 o 
   3 -11  13        4.73        3.44     21.72 o 
  -4 -10  13       11.40       -0.90     13.83 o 
  -3 -10  13       17.08        4.82     12.78 o 
  -2 -10  13       23.41       16.49     16.75 o 
  -1 -10  13       31.25       24.29     16.18 o 
   0 -10  13      110.46      124.21     22.08 o 
   1 -10  13      115.60      125.41     23.41 o 
   2 -10  13       28.67        7.10     18.16 o 
   3 -10  13       28.21       48.18     20.37 o 
  -4  -9  13       54.58       57.23     15.06 o 
  -3  -9  13      165.15      177.71     45.71 o 
  -2  -9  13      232.81      250.48     17.23 o 
  -1  -9  13      323.17      294.46     32.23 o 
   0  -9  13      186.56      185.81     16.17 o 
   1  -9  13       73.37       79.72     19.07 o 
   2  -9  13       26.37       36.63     18.49 o 
   3  -9  13       15.94       30.75     12.15 o 
   4  -9  13       11.48        0.71     13.89 o 
  -4  -8  13       20.49       12.82     13.38 o 
  -3  -8  13        6.10        6.09     10.51 o 
  -2  -8  13      162.80      179.47     11.68 o 
  -1  -8  13       74.57       66.09     12.50 o 
   0  -8  13      213.16      218.36     17.06 o 
   1  -8  13      250.93      241.86     17.33 o 
   2  -8  13      101.30       88.48     13.64 o 
   3  -8  13       64.20       49.49     15.01 o 
   4  -8  13       24.86        4.17     12.51 o 
  -5  -7  13       50.17       40.16     27.21 o 
  -4  -7  13       42.60       32.60     14.16 o 
  -3  -7  13      585.31      601.26     27.93 o 
  -2  -7  13      326.94      319.70     14.74 o 
  -1  -7  13      397.63      403.58     22.47 o 
   0  -7  13      325.81      315.10     19.27 o 
   1  -7  13       10.31        5.43      6.67 o 
   2  -7  13       21.57       22.10      7.21 o 
   3  -7  13       98.29       94.91     13.73 o 
   4  -7  13        4.83        3.13     12.25 o 
  -5  -6  13       85.34       59.71     16.97 o 
  -4  -6  13       99.17       91.42     19.87 o 
  -3  -6  13       37.84       42.31      7.38 o 
  -2  -6  13      252.33      247.98     11.49 o 
  -1  -6  13       87.13       95.44      8.33 o 
   0  -6  13      568.36      582.67     32.14 o 
   1  -6  13      155.66      164.09     10.48 o 
   2  -6  13      410.85      409.68     18.75 o 
   3  -6  13      264.37      241.71     19.46 o 
   4  -6  13       56.98       32.72     17.39 o 
   5  -6  13       17.81       -9.03     18.42 o 
  -5  -5  13       68.84       68.80     16.19 o 
  -4  -5  13      209.41      206.78     20.47 o 
  -3  -5  13      679.19      680.80     25.82 o 
  -2  -5  13      560.64      561.75     22.92 o 
  -1  -5  13      367.13      378.98     15.21 o 
   0  -5  13      445.63      444.80     18.69 o 
   1  -5  13      183.92      165.96     10.05 o 
   2  -5  13       57.80       49.93      7.39 o 
   3  -5  13       50.10       51.36      8.52 o 
   4  -5  13      134.55      129.68     21.84 o 
   5  -5  13       35.32       41.08     20.48 o 
  -5  -4  13      129.35      124.22     14.42 o 
  -4  -4  13      148.12      161.66     22.44 o 
  -3  -4  13       22.51       18.50      5.28 o 
  -2  -4  13      105.69      112.97      7.19 o 
  -1  -4  13      726.19      712.32     26.93 o 
   0  -4  13      533.15      526.54     15.68 o 
   1  -4  13      570.83      580.31     25.66 o 
   2  -4  13      672.79      690.93     28.37 o 
   3  -4  13      575.86      545.34     23.84 o 
   4  -4  13       69.35       67.92     18.76 o 
   5  -4  13        8.00       -0.43     19.07 o 
  -5  -3  13       55.75       50.58     12.10 o 
  -4  -3  13      381.55      372.14     16.27 o 
  -3  -3  13      453.47      444.21     17.47 o 
  -2  -3  13      971.51      950.92     31.35 o 
  -1  -3  13      566.63      530.84     18.62 o 
   0  -3  13      670.69      624.88     18.78 o 
   1  -3  13      226.70      248.38     12.08 o 
   2  -3  13      232.69      212.71     11.80 o 
   3  -3  13       30.47       31.55      8.85 o 
   4  -3  13      167.41      176.82     23.44 o 
   5  -3  13       95.08       90.35     22.30 o 
  -5  -2  13      177.35      189.15     15.68 o 
  -4  -2  13       90.90       82.19      7.71 o 
  -3  -2  13       98.40       98.41      6.53 o 
  -2  -2  13       54.07       56.86      4.76 o 
  -1  -2  13     1112.47     1043.87     29.37 o 
   0  -2  13      210.11      206.45      8.19 o 
   1  -2  13     1984.43     1941.33     74.36 o 
   2  -2  13      967.07      946.77     45.71 o 
   3  -2  13      325.00      314.48     40.91 o 
   4  -2  13      166.02      183.64     24.47 o 
   5  -2  13        2.44        9.82     18.70 o 
  -5  -1  13       50.67       35.91     11.16 o 
  -4  -1  13      278.23      249.97     12.29 o 
  -3  -1  13      430.81      431.84     15.81 o 
  -2  -1  13     1038.76      969.49     27.84 o 
  -1  -1  13     1057.03     1025.22     29.57 o 
   0  -1  13      410.85      424.44     14.72 o 
   1  -1  13      528.23      499.37     21.17 o 
   2  -1  13       12.91       12.15      6.68 o 
   3  -1  13       36.04       43.24      9.08 o 
   4  -1  13      129.47      128.64     20.37 o 
   5  -1  13      107.10       95.32     22.72 o 
  -5   0  13       66.00       68.13     12.00 o 
  -4   0  13      270.24      262.20     12.83 o 
  -3   0  13       47.42       48.56      4.56 o 
  -2   0  13       10.44        8.10      3.10 o 
  -1   0  13      110.47      132.73      5.66 o 
   0   0  13     2368.39     2287.94     67.85 o 
   1   0  13      884.74      817.38     32.96 o 
   2   0  13     1184.27     1178.85     57.93 o 
   3   0  13      467.90      474.47     26.70 o 
   4   0  13       86.80       92.80     19.17 o 
   5   0  13        6.03      -34.68     17.34 o 
  -5   1  13       52.33       47.48     11.82 o 
  -4   1  13      243.90      238.74     12.49 o 
  -3   1  13      479.11      468.27     14.38 o 
  -2   1  13     1086.31     1009.44     27.92 o 
  -1   1  13     1171.03     1106.61     32.44 o 
   0   1  13      357.47      363.54     14.78 o 
   1   1  13      512.86      491.95     19.44 o 
   2   1  13       10.75        5.45      4.85 o 
   3   1  13       50.18       52.97     14.18 o 
   4   1  13      113.03       80.48     19.12 o 
   5   1  13      111.44      108.77     23.83 o 
  -5   2  13      160.27      161.66     15.43 o 
  -4   2  13      116.73      120.35      7.77 o 
  -3   2  13       86.17      100.21      7.35 o 
  -2   2  13       54.23       53.77      4.36 o 
  -1   2  13     1138.44     1074.29     42.09 o 
   0   2  13      337.17      288.80     20.35 o 
   1   2  13     1925.01     1881.90     63.01 o 
   2   2  13      909.08      883.57     36.12 o 
   3   2  13      306.19      315.69     15.89 o 
   4   2  13      170.25      191.95     24.78 o 
   5   2  13        3.52        2.98     19.52 o 
  -5   3  13       40.78       32.57     10.71 o 
  -4   3  13      395.09      377.59     19.25 o 
  -3   3  13      439.74      434.34     20.43 o 
  -2   3  13     1205.80     1161.47     49.46 o 
  -1   3  13      684.68      640.21     21.09 o 
   0   3  13      572.54      541.74     20.64 o 
   1   3  13      222.38      215.02      9.90 o 
   2   3  13      226.11      200.74      9.83 o 
   3   3  13       25.41       36.92      7.31 o 
   4   3  13      171.63      169.94     19.84 o 
   5   3  13       98.72       94.54     23.46 o 
  -5   4  13      153.01      171.98     16.22 o 
  -4   4  13      133.97      134.27     31.11 o 
  -3   4  13       31.98       31.32      8.55 o 
  -2   4  13       98.84      112.81     10.61 o 
  -1   4  13      876.80      839.84     31.58 o 
   0   4  13      421.78      414.36     17.12 o 
   1   4  13      620.77      627.65     21.82 o 
   2   4  13      641.28      639.58     23.90 o 
   3   4  13      514.55      489.75     23.13 o 
   4   4  13      101.92       90.83     14.29 o 
  -5   5  13       53.39       38.88     13.27 o 
  -4   5  13      246.83      255.92     21.86 o 
  -3   5  13      719.30      717.08     29.94 o 
  -2   5  13      711.29      712.65     26.82 o 
  -1   5  13      427.79      422.06     22.02 o 
   0   5  13      391.66      390.65     15.48 o 
   1   5  13      147.29      143.80      8.08 o 
   2   5  13       58.07       55.86      6.21 o 
   3   5  13       48.50       60.50      9.40 o 
   4   5  13      156.15      164.14     18.95 o 
   5   5  13       38.69       73.61     20.02 o 
  -5   6  13       93.25       96.88     15.04 o 
  -4   6  13      136.42      165.12     12.74 o 
  -3   6  13       21.20       20.58      7.68 o 
  -2   6  13      246.54      238.05     13.19 o 
  -1   6  13      142.55      157.69      9.16 o 
   0   6  13      560.42      579.10     24.06 o 
   1   6  13      127.40      145.69      8.39 o 
   2   6  13      353.49      360.70     16.83 o 
   3   6  13      322.42      316.77     16.24 o 
   4   6  13       57.60       53.46     17.26 o 
   5   6  13       13.51        3.01     17.93 o 
  -5   7  13       51.63       25.50     19.19 o 
  -4   7  13       51.25       46.80     10.30 o 
  -3   7  13      659.25      658.53     27.96 o 
  -2   7  13      411.58      396.32     17.65 o 
  -1   7  13      359.24      355.45     14.56 o 
   0   7  13      267.75      269.62     14.13 o 
   1   7  13        8.05        3.48      4.64 o 
   2   7  13       23.34       18.63      6.09 o 
   3   7  13       97.24      113.47     14.33 o 
   4   7  13       16.93       -7.57     15.46 o 
  -4   8  13       25.95       20.70      9.95 o 
  -3   8  13        6.92        9.53      8.37 o 
  -2   8  13      164.52      174.29     12.17 o 
  -1   8  13       76.00       72.84      7.92 o 
   0   8  13      256.55      239.11     13.01 o 
   1   8  13      171.31      206.04     13.13 o 
   2   8  13      141.32      159.32      9.81 o 
   3   8  13       67.07       50.85     11.68 o 
   4   8  13       38.69       14.17     17.31 o 
  -4   9  13       54.10       39.22     11.00 o 
  -3   9  13      227.12      226.41     15.78 o 
  -2   9  13      213.47      228.66     14.56 o 
  -1   9  13      312.68      306.92     15.61 o 
   0   9  13      174.21      201.61     12.47 o 
   1   9  13       45.94       52.32      8.50 o 
   2   9  13       27.16       27.74      8.91 o 
   3   9  13       25.09       29.58     11.69 o 
   4   9  13       13.62        8.51     17.70 o 
  -4  10  13       22.55       33.88     20.50 o 
  -3  10  13       17.12       23.84      9.57 o 
  -2  10  13       22.77       22.30      8.50 o 
  -1  10  13       37.62       48.88      8.58 o 
   0  10  13      116.24      138.25     11.31 o 
   1  10  13      128.82      155.08     12.19 o 
   2  10  13        9.25       19.63     11.04 o 
   3  10  13       53.94       56.52     16.85 o 
  -3  11  13       15.15       15.34      9.86 o 
  -2  11  13      179.26      197.07     34.53 o 
  -1  11  13      114.60      127.45     11.44 o 
   0  11  13       33.58       38.64      7.61 o 
   1  11  13       37.11       31.72     16.30 o 
   2  11  13       33.44       43.67     12.45 o 
   3  11  13        4.53       -7.98     16.91 o 
  -3  12  13       10.83      -13.72     17.54 o 
  -2  12  13       21.78       28.55     12.70 o 
  -1  12  13       31.24       30.42      9.32 o 
   0  12  13       54.94       57.90      8.66 o 
   1  12  13       28.77       32.46     12.45 o 
   2  12  13       27.28       19.88     17.06 o 
  -2  13  13        9.78      -18.31     15.70 o 
  -1  13  13       60.05       57.27     12.51 o 
   0  13  13        6.54       -4.30      8.84 o 
   1  13  13        7.72        3.88     11.41 o 
  -1 -13  14       25.22       21.66     19.60 o 
   0 -13  14       29.32       24.64     20.64 o 
   1 -13  14        9.70        5.95     20.25 o 
  -2 -12  14        1.59        0.38     17.59 o 
  -1 -12  14       22.27       12.94     18.55 o 
   0 -12  14       10.34        9.01     18.16 o 
   1 -12  14       80.26       63.42     23.11 o 
   2 -12  14       45.23       47.42     23.10 o 
  -3 -11  14       15.80        8.56     18.99 o 
  -2 -11  14       54.50       51.74     21.33 o 
  -1 -11  14       73.23       74.02     21.25 o 
   0 -11  14       29.40       20.48     17.91 o 
   1 -11  14       48.11       32.08     19.99 o 
   2 -11  14        2.10      -13.74     18.67 o 
   3 -11  14       74.11       57.62     26.06 o 
  -4 -10  14        4.70        4.11     14.41 o 
  -3 -10  14        5.60        3.42     12.45 o 
  -2 -10  14        3.42       -1.96     16.34 o 
  -1 -10  14        5.00       12.32     15.92 o 
   0 -10  14       64.10       63.64     19.73 o 
   1 -10  14      141.20      117.90     23.51 o 
   2 -10  14      205.33      156.44     28.46 o 
   3 -10  14       94.58       75.63     14.70 o 
  -4  -9  14       35.39       27.67     14.36 o 
  -3  -9  14      194.10      204.65     33.87 o 
  -2  -9  14       27.57       25.21     16.47 o 
  -1  -9  14      163.11      198.14     26.78 o 
   0  -9  14      161.83      177.24     20.74 o 
   1  -9  14       29.30       44.46     18.47 o 
   2  -9  14        1.53      -26.14     15.51 o 
   3  -9  14       11.88        0.87     11.41 o 
   4  -9  14       36.37       11.88     14.31 o 
  -4  -8  14       42.11       35.29     14.72 o 
  -3  -8  14        9.25       -1.56     10.93 o 
  -2  -8  14       56.94       70.23     10.02 o 
  -1  -8  14       34.50       35.29      9.94 o 
   0  -8  14      168.81      162.77     14.76 o 
   1  -8  14      111.41       98.12     12.43 o 
   2  -8  14      508.01      520.10     30.46 o 
   3  -8  14       94.78      103.09     14.65 o 
   4  -8  14       52.28       44.82     14.41 o 
  -5  -7  14       22.81       24.79     23.22 o 
  -4  -7  14       99.79       95.95     16.21 o 
  -3  -7  14      147.25      167.27     20.82 o 
  -2  -7  14      492.36      489.32     22.57 o 
  -1  -7  14      428.68      425.69     26.51 o 
   0  -7  14       70.72       66.01     10.22 o 
   1  -7  14      190.39      213.89     17.59 o 
   2  -7  14        5.78        2.04      7.09 o 
   3  -7  14       19.53        8.03     10.83 o 
   4  -7  14        4.80        5.76     15.88 o 
  -5  -6  14       64.34       42.64     16.30 o 
  -4  -6  14      253.54      249.52     21.89 o 
  -3  -6  14       48.01       51.44     11.15 o 
  -2  -6  14       51.01       49.28      6.22 o 
  -1  -6  14      347.28      339.26     15.75 o 
   0  -6  14      208.79      222.73     16.12 o 
   1  -6  14      375.76      376.90     19.27 o 
   2  -6  14      372.69      372.17     18.77 o 
   3  -6  14      249.31      255.77     20.67 o 
   4  -6  14      199.95      180.86     26.80 o 
   5  -6  14       14.33       -4.37     19.71 o 
  -5  -5  14        3.69      -14.72     11.98 o 
  -4  -5  14       69.49       68.50     13.89 o 
  -3  -5  14      519.22      510.21     23.43 o 
  -2  -5  14      726.63      709.88     25.23 o 
  -1  -5  14     1176.63     1142.18     45.26 o 
   1  -5  14      200.34      205.56     11.58 o 
   2  -5  14       35.21       32.16      7.32 o 
   3  -5  14        1.00        0.07      7.48 o 
   4  -5  14       61.34       35.89     17.49 o 
   5  -5  14       62.91       80.58     22.97 o 
  -5  -4  14       73.55       73.28     13.34 o 
  -4  -4  14      363.15      358.54     18.98 o 
  -3  -4  14      301.85      289.17     13.39 o 
  -2  -4  14       78.93       79.27      6.45 o 
  -1  -4  14      337.93      322.23     10.78 o 
   0  -4  14      868.74      842.26     33.90 o 
   1  -4  14      470.83      435.32     20.56 o 
   2  -4  14      599.95      589.38     37.92 o 
   3  -4  14      396.61      387.36     24.34 o 
   4  -4  14      153.86      157.47     22.93 o 
   5  -4  14       41.17       63.31     22.20 o 
  -5  -3  14       21.55       14.66     13.21 o 
  -4  -3  14       56.25       58.42     10.43 o 
  -3  -3  14      618.91      606.08     19.67 o 
  -2  -3  14     1002.84     1011.77     31.33 o 
  -1  -3  14     1446.78     1430.05     42.76 o 
   0  -3  14     1488.91     1413.64     44.53 o 
   1  -3  14      126.61      141.84     12.00 o 
   2  -3  14       44.90       51.60      8.86 o 
   3  -3  14       84.28       94.21     16.47 o 
   4  -3  14       31.97       19.06     16.64 o 
   5  -3  14      116.82      106.12     24.21 o 
  -5  -2  14      223.53      193.44     19.20 o 
  -4  -2  14      178.88      184.25     10.49 o 
  -3  -2  14      144.19      148.31      8.01 o 
  -2  -2  14      154.43      148.18      7.34 o 
  -1  -2  14      468.42      458.39     13.39 o 
   0  -2  14      975.83      942.71     27.41 o 
   1  -2  14     1501.40     1464.13     63.52 o 
   2  -2  14     1132.34     1115.52     54.17 o 
   3  -2  14      199.06      202.14     17.07 o 
   4  -2  14       92.38       84.62     19.68 o 
   5  -2  14       69.96       68.28     21.86 o 
  -5  -1  14       39.61       23.18     11.06 o 
  -4  -1  14       89.33       94.78      8.37 o 
  -3  -1  14      217.80      227.17      9.58 o 
  -2  -1  14     1280.61     1221.94     34.08 o 
  -1  -1  14     1797.23     1675.55     44.83 o 
   0  -1  14     2855.02     2849.04     95.61 o 
   1  -1  14      406.27      385.63     17.28 o 
   2  -1  14       36.03       36.56      7.79 o 
   3  -1  14      107.18      107.65     12.07 o 
   4  -1  14      161.90      155.21     23.87 o 
   5  -1  14       42.05       54.69     21.79 o 
  -5   0  14      151.59      158.07     15.10 o 
  -4   0  14       94.78       90.37      8.27 o 
  -3   0  14      306.49      287.50     10.28 o 
  -2   0  14        0.87       -1.02      3.26 o 
  -1   0  14        5.83        5.34      2.92 o 
   0   0  14      610.68      669.97     21.18 o 
   1   0  14     3706.53     3426.42    131.89 o 
   2   0  14      228.19      222.99     15.37 o 
   3   0  14      563.39      554.68     30.70 o 
   4   0  14       35.07       19.84     16.44 o 
   5   0  14       11.05        1.37     19.66 o 
  -5   1  14       50.18       30.57     11.46 o 
  -4   1  14       94.61      111.25      9.00 o 
  -3   1  14      153.98      184.55      9.14 o 
  -2   1  14     1286.92     1217.21     34.10 o 
  -1   1  14     1714.82     1582.96     48.98 o 
   0   1  14     3008.04     2956.80     96.89 o 
   1   1  14      410.44      381.17     14.61 o 
   2   1  14       33.62       36.53      6.12 o 
   3   1  14      108.91      102.68     11.83 o 
   4   1  14      178.12      202.78     25.18 o 
   5   1  14       21.52       36.50     21.14 o 
  -5   2  14      214.10      216.35     17.00 o 
  -4   2  14      141.51      143.07      9.12 o 
  -3   2  14      145.35      147.13      8.02 o 
  -2   2  14      159.55      147.94      6.74 o 
  -1   2  14      377.59      391.79     19.09 o 
   0   2  14      849.24      816.50     30.12 o 
   1   2  14     1811.51     1757.93     55.55 o 
   2   2  14     1121.51     1072.88     42.88 o 
   3   2  14      274.77      269.52     14.05 o 
   4   2  14       81.50       71.57     19.92 o 
   5   2  14       59.45       43.17     22.22 o 
  -5   3  14       38.37       35.13     12.17 o 
  -4   3  14       79.30       87.42     10.28 o 
  -3   3  14      506.63      511.91     25.07 o 
  -2   3  14      969.23      960.80     48.84 o 
  -1   3  14     1388.51     1362.18     47.82 o 
   0   3  14     1649.09     1564.83     49.36 o 
   1   3  14      182.55      179.44      8.55 o 
   2   3  14       41.00       47.60      5.66 o 
   3   3  14       88.02       92.79      9.71 o 
   4   3  14       38.73       46.61     12.01 o 
   5   3  14      101.76      112.96     24.80 o 
  -5   4  14       98.19      104.44     14.50 o 
  -4   4  14      306.73      296.53     20.96 o 
  -3   4  14      324.16      325.53     19.48 o 
  -2   4  14       79.31       89.27     10.06 o 
  -1   4  14      255.39      237.52     11.73 o 
   0   4  14      826.77      815.53     28.57 o 
   1   4  14      535.23      482.99     17.46 o 
   2   4  14      788.56      756.89     25.43 o 
   3   4  14      449.34      434.00     23.97 o 
   4   4  14      138.42      120.10     15.07 o 
   5   4  14       50.88       69.69     22.69 o 
  -5   5  14       10.95        3.76     13.72 o 
  -4   5  14       53.54       43.95     11.81 o 
  -3   5  14      540.08      547.75     29.26 o 
  -2   5  14      658.54      634.56     35.16 o 
  -1   5  14     1115.10     1098.32     54.85 o 
   0   5  14      497.08      462.74     17.32 o 
   1   5  14      179.57      182.05      9.51 o 
   2   5  14       44.09       49.25      6.41 o 
   3   5  14        5.33       -5.10      9.39 o 
   4   5  14       66.45       61.54     13.30 o 
  -5   6  14       44.95       41.11     18.53 o 
  -4   6  14      278.15      283.51     20.95 o 
  -3   6  14       70.56       61.22      9.06 o 
  -2   6  14       57.23       53.42      7.68 o 
  -1   6  14      291.05      280.01     19.07 o 
   0   6  14      179.03      179.59     10.88 o 
   1   6  14      448.58      448.53     16.56 o 
   2   6  14      380.57      383.39     16.03 o 
   3   6  14      335.01      339.32     17.09 o 
   4   6  14      224.84      237.96     27.10 o 
   5   6  14       12.27       -3.52     17.80 o 
  -5   7  14       11.54       -5.07     18.22 o 
  -4   7  14      106.41       97.47     11.85 o 
  -3   7  14      140.52      153.07     16.05 o 
  -2   7  14      534.43      530.33     23.20 o 
  -1   7  14      472.59      476.12     25.65 o 
   0   7  14       28.77       36.02     10.66 o 
   1   7  14      233.84      235.86     12.96 o 
   2   7  14        9.42       12.31      6.45 o 
   3   7  14       12.95        9.76      8.62 o 
   4   7  14        6.21      -14.69     15.08 o 
  -4   8  14       63.68       56.95     11.39 o 
  -3   8  14       11.15        6.47      8.61 o 
  -2   8  14       63.05       69.04      9.03 o 
  -1   8  14       49.56       48.49     10.21 o 
   0   8  14      152.74      161.80     11.19 o 
   1   8  14      107.99      115.67     10.09 o 
   2   8  14      545.39      553.04     24.81 o 
   3   8  14      107.58       96.31     16.76 o 
   4   8  14       74.38       89.89     20.76 o 
  -4   9  14       25.20       35.25     25.78 o 
  -3   9  14      208.72      215.01     15.08 o 
  -2   9  14       60.10       44.72     11.01 o 
  -1   9  14      204.72      238.34     17.87 o 
   0   9  14      160.39      182.10     12.32 o 
   1   9  14       46.08       60.29      8.99 o 
   2   9  14        2.20        0.05      8.41 o 
   3   9  14        7.77        0.09     11.01 o 
   4   9  14       39.67       47.39     19.63 o 
  -4  10  14       17.30       -1.39     20.07 o 
  -3  10  14        8.91      -14.75      9.04 o 
  -2  10  14        1.94       -5.74     11.01 o 
  -1  10  14        8.55       12.98     10.68 o 
   0  10  14       92.24      103.56     10.50 o 
   1  10  14      130.66      151.64     13.81 o 
   2  10  14      235.77      240.73     21.51 o 
   3  10  14       87.18       78.45     14.32 o 
  -3  11  14       24.58       22.33     10.39 o 
  -2  11  14       39.89       53.22     13.77 o 
  -1  11  14      123.62      102.53     16.01 o 
   0  11  14       51.48       67.60      8.50 o 
   1  11  14       52.25       66.29     10.60 o 
   2  11  14        2.61       -9.24     11.19 o 
   3  11  14       77.44       94.32     21.89 o 
  -2  12  14        1.85      -11.05     12.16 o 
  -1  12  14       21.50       21.82      9.42 o 
   0  12  14       27.67       19.52      7.94 o 
   1  12  14       86.97       88.03     21.33 o 
   2  12  14       66.85       76.36     20.24 o 
  -1  13  14       54.22       11.11     16.88 o 
   0  13  14       29.25       18.00     11.08 o 
   1  13  14       18.73       21.70     12.08 o 
  -1 -13  15       93.68       87.26     23.56 o 
   0 -13  15       54.33       26.89     21.28 o 
   1 -13  15        1.39       13.71     20.96 o 
  -2 -12  15        6.00       -2.16     18.11 o 
  -1 -12  15        0.31      -12.91     17.99 o 
   0 -12  15      250.27      245.94     30.98 o 
   1 -12  15       56.31       49.13     21.66 o 
   2 -12  15       99.36       86.00     25.90 o 
  -3 -11  15       65.68       65.71     22.04 o 
  -2 -11  15       58.12       52.63     21.64 o 
  -1 -11  15      176.43      182.15     25.58 o 
   0 -11  15      113.50      115.98     24.37 o 
   1 -11  15       15.41       13.27     18.81 o 
   2 -11  15       26.61        2.49     20.06 o 
   3 -11  15       95.35       90.68     28.04 o 
  -3 -10  15       14.77       -8.69     17.96 o 
  -2 -10  15        3.98        6.23     17.18 o 
  -1 -10  15       67.30       40.08     18.04 o 
   0 -10  15      117.79      142.79     23.08 o 
   1 -10  15      298.87      266.70     33.09 o 
   2 -10  15      163.67      120.15     26.12 o 
   3 -10  15       46.03       12.76     23.70 o 
  -4  -9  15       52.56       40.90     15.17 o 
  -3  -9  15      169.78      141.69     37.18 o 
  -2  -9  15      153.48      143.60     23.90 o 
  -1  -9  15      114.60      103.86     21.28 o 
   0  -9  15      233.89      236.81     27.97 o 
   1  -9  15      194.74      179.32     28.22 o 
   2  -9  15       76.63       51.42     20.96 o 
   3  -9  15       27.51       35.66     12.85 o 
  -4  -8  15       69.72       67.31     15.79 o 
  -3  -8  15       13.64        2.35     11.37 o 
  -2  -8  15       17.04       14.44     15.95 o 
  -1  -8  15       85.05       87.44     18.11 o 
   0  -8  15      183.08      165.66     16.05 o 
   1  -8  15      478.18      498.43     28.16 o 
   2  -8  15      204.74      223.67     17.55 o 
   3  -8  15       80.66       57.48     13.30 o 
   4  -8  15       22.24       16.65     17.18 o 
  -4  -7  15      125.90      116.96     17.45 o 
  -3  -7  15       81.95       64.70     12.67 o 
  -2  -7  15      417.37      398.58     18.64 o 
  -1  -7  15      466.64      473.08     28.44 o 
   0  -7  15      270.18      275.31     18.84 o 
   1  -7  15      114.99      118.47     12.90 o 
   2  -7  15       24.37       15.62      7.81 o 
   3  -7  15       13.42       -3.52     10.84 o 
   4  -7  15       40.96       13.28     17.44 o 
  -5  -6  15       61.17       52.75     17.05 o 
  -4  -6  15       89.28       87.33     15.31 o 
  -3  -6  15      138.96      145.93     11.42 o 
  -2  -6  15        9.43       10.85      5.31 o 
  -1  -6  15      101.75       95.55     11.84 o 
   0  -6  15      349.15      344.74     22.39 o 
   1  -6  15      450.40      434.12     20.57 o 
   2  -6  15      230.06      238.10     13.85 o 
   3  -6  15      123.05      108.92     14.13 o 
   4  -6  15       69.79       54.77     20.15 o 
  -5  -5  15       12.44        0.12     14.90 o 
  -4  -5  15       42.39       30.80     10.39 o 
  -3  -5  15      191.36      191.35     12.20 o 
  -2  -5  15      612.40      592.63     22.29 o 
  -1  -5  15      652.92      640.22     23.18 o 
   0  -5  15      382.50      395.99     23.60 o 
   1  -5  15       66.82       69.55      8.15 o 
   2  -5  15        0.18       -6.68      6.40 o 
   3  -5  15       65.02       64.44     16.18 o 
   4  -5  15        6.22       10.62     16.52 o 
   5  -5  15       24.35       10.18     20.32 o 
  -5  -4  15       46.90       28.65     12.27 o 
  -4  -4  15       42.10       36.24     10.47 o 
  -3  -4  15      197.56      193.80      9.71 o 
  -2  -4  15       23.07       27.65      4.80 o 
  -1  -4  15      192.90      188.01      8.21 o 
   0  -4  15       77.10      103.35     15.32 o 
   1  -4  15      679.10      599.50     24.58 o 
   2  -4  15      112.17      107.25     12.03 o 
   3  -4  15      221.76      217.00     17.62 o 
   4  -4  15      281.17      240.31     28.58 o 
   5  -4  15       29.41       -5.59     19.68 o 
  -5  -3  15        1.68       -3.52     11.25 o 
  -4  -3  15       94.48       98.09     11.95 o 
  -3  -3  15      250.98      238.59     11.12 o 
  -2  -3  15      900.77      871.59     25.59 o 
  -1  -3  15      509.60      531.96     17.78 o 
   0  -3  15      324.52      338.68     14.19 o 
   1  -3  15      362.91      335.37     20.85 o 
   2  -3  15      206.28      197.56     15.28 o 
   3  -3  15       60.03       62.83     10.88 o 
   4  -3  15       19.52        0.20     16.52 o 
   5  -3  15       36.90       56.09     21.95 o 
  -5  -2  15       39.74       26.69     11.96 o 
  -4  -2  15      169.29      151.24     13.63 o 
  -3  -2  15        2.04       -0.97      4.71 o 
  -2  -2  15      179.85      174.66      8.20 o 
  -1  -2  15       91.40       99.47      4.99 o 
   0  -2  15      129.65      144.96      7.76 o 
   1  -2  15       72.77       61.44     11.34 o 
   2  -2  15      724.96      676.68     37.46 o 
   3  -2  15      618.60      588.88     44.11 o 
   4  -2  15      209.29      228.19     27.17 o 
   5  -2  15       72.43       58.30     22.46 o 
  -5  -1  15       13.65        1.43     10.92 o 
  -4  -1  15      113.61      105.39     11.69 o 
  -3  -1  15      616.10      586.00     20.16 o 
  -2  -1  15      310.39      335.31     10.82 o 
  -1  -1  15      560.44      552.80     15.28 o 
   0  -1  15      384.56      414.78     17.53 o 
   1  -1  15      341.77      330.33     18.40 o 
   2  -1  15      730.57      704.39     37.28 o 
   3  -1  15       22.47       16.66      9.08 o 
   4  -1  15       41.67       28.69     17.34 o 
   5  -1  15       68.37      102.23     24.70 o 
  -5   0  15       86.19       83.25     13.27 o 
  -4   0  15       38.54       23.27     12.01 o 
  -3   0  15       84.85       89.29      6.63 o 
  -2   0  15      233.51      211.78      8.27 o 
  -1   0  15       93.99       99.17      5.67 o 
   0   0  15       33.34       36.44      4.74 o 
   1   0  15       66.44       83.97      9.09 o 
   2   0  15      548.08      529.84     28.97 o 
   3   0  15      912.85      910.26     47.13 o 
   4   0  15      296.83      272.81     29.10 o 
   5   0  15       38.42       59.32     22.80 o 
  -5   1  15       18.89       13.42     11.20 o 
  -4   1  15      106.97      100.77     12.18 o 
  -3   1  15      624.76      598.00     19.80 o 
  -2   1  15      275.76      297.81     10.73 o 
  -1   1  15      401.31      431.30     18.39 o 
   0   1  15      484.77      535.87     17.91 o 
   1   1  15      307.02      296.04     12.37 o 
   2   1  15      758.61      728.15     50.56 o 
   3   1  15       30.07       34.02      9.72 o 
   4   1  15       50.22       47.28     18.85 o 
   5   1  15       71.00       87.70     24.95 o 
  -5   2  15       49.34       40.87     13.40 o 
  -4   2  15      177.41      187.59     11.74 o 
  -3   2  15        8.10        8.62      5.18 o 
  -2   2  15      166.31      168.08      8.07 o 
  -1   2  15       54.64       50.43      6.65 o 
   0   2  15      140.25      157.51      7.73 o 
   1   2  15        9.51        6.10      4.08 o 
   2   2  15      791.99      748.24     29.84 o 
   3   2  15      637.12      602.63     31.34 o 
   4   2  15      197.83      186.15     26.96 o 
   5   2  15       64.72       67.76     23.61 o 
  -5   3  15        0.32       -8.74     11.39 o 
  -4   3  15       96.52       97.58      9.95 o 
  -3   3  15      277.59      273.08     14.31 o 
  -2   3  15      700.62      662.96     32.15 o 
  -1   3  15      508.34      537.11     19.92 o 
   0   3  15      248.42      241.41     11.31 o 
   1   3  15      413.63      390.28     15.71 o 
   2   3  15      237.29      226.01     12.31 o 
   3   3  15       76.63       75.04     17.96 o 
   4   3  15       18.13       12.38     17.81 o 
   5   3  15       42.59       23.18     21.41 o 
  -5   4  15       46.39       48.21     14.29 o 
  -4   4  15       73.40       76.78     12.23 o 
  -3   4  15      174.03      206.01     15.88 o 
  -2   4  15       26.98       42.03      8.50 o 
  -1   4  15      183.32      174.78     13.21 o 
   0   4  15      128.07      150.17      7.51 o 
   1   4  15      557.01      532.44     20.53 o 
   2   4  15      137.24      149.29     10.45 o 
   3   4  15      263.69      255.34     17.70 o 
   4   4  15      243.36      241.67     19.80 o 
   5   4  15       32.61       52.87     23.61 o 
  -5   5  15       10.21       20.55     17.19 o 
  -4   5  15       15.27        8.60     11.32 o 
  -3   5  15      168.60      187.08     16.04 o 
  -2   5  15      578.43      575.78     31.29 o 
  -1   5  15      559.50      593.68     32.55 o 
   0   5  15      391.83      386.03     15.13 o 
   1   5  15       96.43      104.75      7.77 o 
   2   5  15        1.73        1.71      5.27 o 
   3   5  15       57.90       42.30     15.70 o 
   4   5  15        8.52       -4.60     11.50 o 
  -5   6  15       41.18       36.05     19.12 o 
  -4   6  15       76.01       81.24     14.20 o 
  -3   6  15      177.02      176.06     15.57 o 
  -2   6  15       11.88       15.58      8.92 o 
  -1   6  15      107.71      113.01     11.73 o 
   0   6  15      346.77      338.10     16.09 o 
   1   6  15      445.85      451.05     17.41 o 
   2   6  15      181.32      191.03     11.24 o 
   3   6  15       65.09       63.55     12.53 o 
   4   6  15       93.53      106.64     15.30 o 
  -4   7  15       97.57      107.07     15.51 o 
  -3   7  15       39.88       32.04      9.13 o 
  -2   7  15      389.49      376.76     19.11 o 
  -1   7  15      509.55      489.90     27.37 o 
   0   7  15      255.63      252.72     13.85 o 
   1   7  15       82.72       95.52      9.40 o 
   2   7  15       34.31       39.77      7.01 o 
   3   7  15        9.87        3.80      8.87 o 
   4   7  15       21.53       14.74     16.87 o 
  -4   8  15       69.14       49.25     14.63 o 
  -3   8  15       20.21       18.00      9.21 o 
  -2   8  15       22.58       22.22      8.03 o 
  -1   8  15       73.73       53.11     11.05 o 
   0   8  15      203.92      208.02     12.57 o 
   1   8  15      442.65      434.81     21.15 o 
   2   8  15      154.66      189.65     14.09 o 
   3   8  15       63.92       61.93     11.30 o 
   4   8  15       11.69       27.12     17.96 o 
  -4   9  15       36.41       18.49     19.99 o 
  -3   9  15      124.89      116.39     15.76 o 
  -2   9  15      158.48      145.12     16.08 o 
  -1   9  15      110.30      106.09     17.45 o 
   0   9  15      220.86      221.77     14.04 o 
   1   9  15      205.79      244.46     14.77 o 
   2   9  15       64.57       69.83     10.89 o 
   3   9  15       22.98       14.16     11.72 o 
  -3  10  15       11.96       18.88     13.48 o 
  -2  10  15        6.05      -13.26     11.17 o 
  -1  10  15       61.81       63.52     12.81 o 
   0  10  15       73.86       80.60     10.34 o 
   1  10  15      299.32      291.11     16.58 o 
   2  10  15      135.19      153.19     16.42 o 
   3  10  15       38.04       63.53     21.90 o 
  -3  11  15       51.28       42.76     20.82 o 
  -2  11  15       46.36       38.53     13.70 o 
  -1  11  15      133.54      124.58     16.05 o 
   0  11  15      120.07      149.91     13.50 o 
   1  11  15       29.76       44.13     10.12 o 
   2  11  15       26.76       39.80     12.97 o 
   3  11  15       84.19       81.68     21.46 o 
  -2  12  15        4.09       -3.98     16.88 o 
  -1  12  15        1.54       -1.77     12.19 o 
   0  12  15      206.67      218.86     15.85 o 
   1  12  15       41.93       50.11     14.01 o 
   2  12  15      100.68      125.90     22.66 o 
  -1  13  15       77.44       69.79     19.94 o 
   0  13  15       48.24       54.03     18.40 o 
   1  13  15        6.22        5.73     11.78 o 
  -2 -12  16        8.52        2.52     18.60 o 
  -1 -12  16       16.94       16.73     19.63 o 
   0 -12  16       57.61       63.86     23.13 o 
   1 -12  16        3.28       -4.89     19.55 o 
  -3 -11  16      136.59      136.20     26.70 o 
  -2 -11  16       74.03       74.84     22.92 o 
  -1 -11  16      199.57      155.73     26.29 o 
   0 -11  16       39.26       19.47     18.50 o 
   1 -11  16       76.86       54.57     22.36 o 
   2 -11  16       36.29       23.38     22.23 o 
  -3 -10  16       18.59       14.69     19.16 o 
  -2 -10  16       39.49       23.11     19.09 o 
  -1 -10  16       26.99       34.58     17.90 o 
   0 -10  16       47.03       40.88     19.58 o 
   1 -10  16        9.43        8.57     18.96 o 
   2 -10  16       35.79       31.00     20.89 o 
   3 -10  16      137.46      139.38     30.84 o 
  -4  -9  16       20.29        6.51     14.22 o 
  -3  -9  16      136.08      113.94     23.16 o 
  -2  -9  16      348.83      323.54     35.73 o 
  -1  -9  16       74.94       63.80     19.70 o 
   0  -9  16      167.27      134.68     23.65 o 
   1  -9  16       88.30       87.68     21.35 o 
   2  -9  16       78.86       69.46     21.61 o 
   3  -9  16       21.29       24.83     12.84 o 
  -4  -8  16       59.57       39.20     15.01 o 
  -3  -8  16       76.14       82.36     14.07 o 
  -2  -8  16       33.93       28.55     17.08 o 
  -1  -8  16       27.92       40.42     16.67 o 
   0  -8  16       47.39       39.10     16.73 o 
   1  -8  16       98.46       78.42     20.32 o 
   2  -8  16       86.33       59.32     12.09 o 
   3  -8  16      211.16      169.21     28.45 o 
   4  -8  16       74.85       52.41     19.12 o 
  -4  -7  16       78.51       70.71     15.82 o 
  -3  -7  16      143.89      141.51     16.34 o 
  -2  -7  16      304.72      325.01     28.24 o 
  -1  -7  16      410.44      405.61     37.00 o 
   0  -7  16      353.54      315.58     24.80 o 
   1  -7  16      100.58       77.65     11.98 o 
   2  -7  16      101.45      116.47     13.69 o 
   3  -7  16        9.75       15.93     11.69 o 
   4  -7  16       64.25        7.61     17.96 o 
  -4  -6  16      142.00      115.18     13.17 o 
  -3  -6  16       82.70       64.13      8.75 o 
  -2  -6  16       19.20       13.83      6.45 o 
  -1  -6  16       32.45       30.04      9.57 o 
   0  -6  16      158.51      153.65     18.96 o 
   1  -6  16      341.69      337.37     16.35 o 
   2  -6  16      257.10      251.09     14.62 o 
   3  -6  16      257.37      272.96     25.29 o 
   4  -6  16       18.17       21.99     18.21 o 
  -5  -5  16       55.62       46.13     16.86 o 
  -4  -5  16       29.68       15.61     10.31 o 
  -3  -5  16      241.13      239.47     12.17 o 
  -2  -5  16      450.53      467.52     16.77 o 
  -1  -5  16      538.76      527.36     23.81 o 
   0  -5  16      737.28      699.71     37.12 o 
   1  -5  16      116.17      117.48      9.78 o 
   2  -5  16       60.29       52.78      8.22 o 
   3  -5  16       26.00       11.70     14.59 o 
   4  -5  16       51.33       29.25     18.47 o 
  -5  -4  16       99.03       86.76     17.74 o 
  -4  -4  16       44.19       38.93     10.87 o 
  -3  -4  16      197.03      208.23     11.12 o 
  -2  -4  16       84.72       86.94      6.48 o 
  -1  -4  16       46.99       43.99      6.24 o 
   0  -4  16      294.99      305.01     15.50 o 
   1  -4  16      935.54      907.45     35.62 o 
   2  -4  16      515.90      442.59     23.59 o 
   3  -4  16      144.14      114.07     19.78 o 
   4  -4  16        7.67       14.94     17.81 o 
   5  -4  16       15.48       -7.87     20.24 o 
  -5  -3  16       18.13       11.15     11.75 o 
  -4  -3  16      166.95      167.06     14.63 o 
  -3  -3  16      266.65      283.04     12.26 o 
  -2  -3  16      615.79      585.95     19.02 o 
  -1  -3  16      697.64      680.19     23.03 o 
   0  -3  16      810.93      816.58     31.34 o 
   1  -3  16       84.34       86.15      9.59 o 
   2  -3  16        2.32       -7.37      7.57 o 
   3  -3  16      107.18       84.59     18.47 o 
   4  -3  16       14.62       22.00     17.50 o 
   5  -3  16        7.74      -13.19     20.09 o 
  -5  -2  16       87.73       63.82     13.19 o 
  -4  -2  16      169.76      175.39     14.35 o 
  -3  -2  16      108.14      106.97      7.33 o 
  -2  -2  16       21.57       26.52      4.75 o 
  -1  -2  16      103.70       93.17      5.44 o 
   0  -2  16      961.33      931.47     31.35 o 
   1  -2  16      841.65      817.27     32.42 o 
   2  -2  16      587.73      565.02     31.88 o 
   3  -2  16      308.28      254.61     25.26 o 
   4  -2  16       51.39       48.49     19.68 o 
   5  -2  16        6.64      -36.71     18.35 o 
  -5  -1  16       65.13       56.44     12.64 o 
  -4  -1  16      232.60      248.11     16.60 o 
  -3  -1  16      425.78      417.09     16.84 o 
  -2  -1  16      530.05      509.00     16.20 o 
  -1  -1  16      962.62      888.80     25.41 o 
   0  -1  16      302.22      308.96     11.63 o 
   1  -1  16      272.67      266.55     18.43 o 
   2  -1  16      112.41      122.14     11.65 o 
   3  -1  16       74.05       75.74     17.45 o 
   4  -1  16       25.34       48.45     18.94 o 
   5  -1  16       36.88       28.30     22.38 o 
  -5   0  16      198.13      194.63     16.77 o 
  -4   0  16      119.62      102.44     12.05 o 
  -3   0  16       59.93       65.38      6.45 o 
  -2   0  16      136.57      125.91      6.49 o 
  -1   0  16      526.81      466.71     15.82 o 
   0   0  16      168.45      164.11      8.41 o 
   1   0  16     1094.29     1031.05     51.17 o 
   2   0  16     1034.04     1002.58     50.69 o 
   3   0  16       25.80       -4.78     13.69 o 
   4   0  16      161.05      143.06     23.95 o 
   5   0  16        1.48       -4.50     21.48 o 
  -5   1  16       69.04       51.89     12.59 o 
  -4   1  16      245.06      246.75     16.33 o 
  -3   1  16      403.10      393.18     14.73 o 
  -2   1  16      575.34      548.14     17.72 o 
  -1   1  16      947.11      893.37     31.10 o 
   0   1  16      208.58      207.06     12.84 o 
   1   1  16      330.33      337.25     15.45 o 
   2   1  16       88.00       90.98     17.59 o 
   3   1  16       61.20       61.15     17.67 o 
   4   1  16       35.41       18.45     18.13 o 
   5   1  16       45.17       51.64     23.87 o 
  -5   2  16       98.45       88.12     13.61 o 
  -4   2  16      157.45      173.29     11.83 o 
  -3   2  16       76.44       79.40      7.09 o 
  -2   2  16       15.76       16.11      5.28 o 
  -1   2  16      141.37      140.64      7.62 o 
   0   2  16      890.80      830.94     36.16 o 
   1   2  16      725.32      745.17     27.25 o 
   2   2  16      596.80      606.02     25.36 o 
   3   2  16      219.04      207.22     26.06 o 
   4   2  16      107.55      153.58     24.06 o 
   5   2  16        3.94        4.86     21.63 o 
  -5   3  16       17.90       14.42     12.37 o 
  -4   3  16      177.95      211.29     12.71 o 
  -3   3  16      301.78      301.60     15.67 o 
  -2   3  16      543.60      505.87     24.00 o 
  -1   3  16      768.03      754.63     25.89 o 
   0   3  16      694.82      684.52     36.37 o 
   1   3  16       74.57       78.18      6.39 o 
   2   3  16        4.24       -1.90      5.87 o 
   3   3  16      101.88      119.47     13.27 o 
   4   3  16        6.31      -16.98     17.55 o 
   5   3  16       20.28       44.33     23.49 o 
  -5   4  16       91.06       88.35     15.48 o 
  -4   4  16       35.26       41.09      9.93 o 
  -3   4  16      145.20      152.51     15.33 o 
  -2   4  16       77.17       78.20      8.40 o 
  -1   4  16       57.50       67.39      9.16 o 
   0   4  16      293.81      306.38     15.25 o 
   1   4  16      841.90      818.07     29.91 o 
   2   4  16      402.01      373.09     16.13 o 
   3   4  16      133.50      128.97     21.18 o 
   4   4  16       10.18       -3.96     11.29 o 
   5   4  16       24.71       21.64     22.00 o 
  -5   5  16       58.40       44.21     14.68 o 
  -4   5  16       38.12       47.63     12.63 o 
  -3   5  16      209.27      207.04     17.71 o 
  -2   5  16      485.15      458.35     26.20 o 
  -1   5  16      497.87      519.20     28.52 o 
   0   5  16      697.37      675.15     24.49 o 
   1   5  16      113.55      122.79      8.06 o 
   2   5  16       41.81       32.41      6.42 o 
   3   5  16       24.97       13.94     10.48 o 
   4   5  16       35.24       33.80     12.99 o 
  -4   6  16       99.09       97.37     14.93 o 
  -3   6  16       62.41       65.52     12.46 o 
  -2   6  16       12.91        7.73      9.23 o 
  -1   6  16       44.94       47.00      9.43 o 
   0   6  16      160.95      152.70     10.65 o 
   1   6  16      303.16      291.09     13.57 o 
   2   6  16      243.53      218.95     11.91 o 
   3   6  16      176.96      161.01     17.01 o 
   4   6  16       22.01       18.46     13.10 o 
  -4   7  16       70.43       63.29     14.18 o 
  -3   7  16      148.68      171.62     16.57 o 
  -2   7  16      257.70      262.01     19.91 o 
  -1   7  16      437.07      434.79     31.45 o 
   0   7  16      355.45      343.23     17.96 o 
   1   7  16       70.35       66.70      8.65 o 
   2   7  16       89.81       99.47     12.09 o 
   3   7  16        8.47        2.97     11.29 o 
   4   7  16       62.26       64.73     19.55 o 
  -4   8  16       59.37       66.07     15.20 o 
  -3   8  16       62.36       56.18     13.91 o 
  -2   8  16       25.18       17.91      8.34 o 
  -1   8  16       31.26       50.90     11.37 o 
   0   8  16       53.06       49.29      8.52 o 
   1   8  16      131.54      140.82     11.36 o 
   2   8  16       53.72       69.74     10.33 o 
   3   8  16      197.05      185.68     14.90 o 
   4   8  16       52.93       39.24     19.56 o 
  -4   9  16       35.54       41.40     21.10 o 
  -3   9  16      119.56      122.47     13.13 o 
  -2   9  16      355.39      389.85     30.04 o 
  -1   9  16       68.47       66.46     12.79 o 
   0   9  16      163.66      185.85     12.88 o 
   1   9  16       69.37       86.10     11.44 o 
   2   9  16       79.21       81.40     12.60 o 
   3   9  16       23.46       20.39     12.47 o 
  -3  10  16       28.26       24.50     10.87 o 
  -2  10  16       31.87       33.69     13.16 o 
  -1  10  16       25.33       38.91     14.47 o 
   0  10  16       58.53       58.33      9.75 o 
   1  10  16       31.81       38.16      9.56 o 
   2  10  16       30.92       26.23     12.53 o 
   3  10  16      136.82      141.29     23.51 o 
  -3  11  16      152.59      128.76     24.95 o 
  -2  11  16       95.54       81.31     15.60 o 
  -1  11  16      157.31      162.16     40.63 o 
   0  11  16       56.08       30.16      9.81 o 
   1  11  16       54.72       87.49     11.74 o 
   2  11  16       41.52       40.66     13.59 o 
  -2  12  16        7.95        7.72     18.31 o 
  -1  12  16       14.10       21.22     17.39 o 
   0  12  16       75.46       82.35     13.77 o 
   1  12  16        9.92       30.72     17.50 o 
  -1 -12  17       12.39       17.93     19.99 o 
   0 -12  17        1.51       28.91     20.92 o 
   1 -12  17       69.54       29.54     22.67 o 
  -2 -11  17       48.31       75.86     23.10 o 
  -1 -11  17       29.39       46.15     20.25 o 
   0 -11  17      161.76      172.55     26.73 o 
   1 -11  17       69.29       56.93     23.16 o 
   2 -11  17        1.91       -2.70     21.22 o 
  -3 -10  17        5.11        3.21     19.81 o 
  -2 -10  17       32.21       51.01     20.12 o 
  -1 -10  17        6.42       13.04     18.09 o 
   0 -10  17       25.18       24.26     19.01 o 
   1 -10  17      126.44      141.03     25.91 o 
   2 -10  17      138.90      124.52     27.25 o 
   3 -10  17       49.16       48.54     25.81 o 
  -3  -9  17       41.28       15.57     18.32 o 
  -2  -9  17      167.87      182.46     26.29 o 
  -1  -9  17      254.29      218.04     30.67 o 
   0  -9  17       61.87       83.49     20.19 o 
   1  -9  17      128.10      133.81     25.05 o 
   2  -9  17       21.84       -9.31     19.19 o 
   3  -9  17       27.87       22.49     13.26 o 
  -4  -8  17       30.19       21.86     17.79 o 
  -3  -8  17       57.12       42.01     19.47 o 
  -2  -8  17       55.78       37.09     17.86 o 
  -1  -8  17        3.80        3.91     15.70 o 
   0  -8  17       88.52      109.08     20.91 o 
   1  -8  17       75.35       62.41     19.12 o 
   2  -8  17      294.66      262.41     33.81 o 
   3  -8  17       87.48       69.74     15.12 o 
  -4  -7  17       10.65        3.70     10.94 o 
  -3  -7  17      192.30      169.04     21.16 o 
  -2  -7  17      123.77      122.64     21.72 o 
  -1  -7  17      524.24      552.40     44.46 o 
   0  -7  17      312.61      293.74     31.54 o 
   1  -7  17       45.33       61.07     17.57 o 
   2  -7  17       31.21       35.41     11.34 o 
   3  -7  17       11.08        7.87     11.99 o 
   4  -7  17       21.31       14.00     18.73 o 
  -4  -6  17       57.59       54.93     11.94 o 
  -3  -6  17      144.57      145.07     13.04 o 
  -2  -6  17       21.53        9.59      6.70 o 
  -1  -6  17        4.95        4.44      9.03 o 
   0  -6  17      184.79      201.39     16.63 o 
   1  -6  17      180.12      179.99     12.68 o 
   2  -6  17      298.82      263.62     20.71 o 
   3  -6  17      261.79      241.39     29.31 o 
   4  -6  17       34.90       36.77     19.34 o 
  -5  -5  17       11.69        2.68     17.44 o 
  -4  -5  17       63.32       47.70     11.72 o 
  -3  -5  17       88.48       90.17      8.75 o 
  -2  -5  17      513.22      525.15     20.95 o 
  -1  -5  17      475.81      482.53     28.42 o 
   0  -5  17      497.81      516.62     28.67 o 
   1  -5  17      165.71      170.57     12.49 o 
   2  -5  17       82.42       79.69     11.86 o 
   3  -5  17       20.22       13.40     15.33 o 
   4  -5  17       22.40       13.14     18.71 o 
  -5  -4  17       76.69       44.77     18.06 o 
  -4  -4  17      109.00      113.21     13.13 o 
  -3  -4  17       55.55       62.28      7.70 o 
  -2  -4  17       74.31       69.45      6.46 o 
  -1  -4  17       49.59       51.04      7.42 o 
   0  -4  17      223.18      228.24     12.38 o 
   1  -4  17      267.43      297.90     16.51 o 
   2  -4  17      434.95      454.87     46.95 o 
   3  -4  17      158.38      167.81     24.33 o 
   4  -4  17      160.68      114.22     24.23 o 
  -5  -3  17       12.72      -14.06     14.42 o 
  -4  -3  17       39.55       35.54     10.72 o 
  -3  -3  17      335.98      327.66     15.49 o 
  -2  -3  17      443.10      439.24     16.42 o 
  -1  -3  17      844.72      812.84     29.06 o 
   0  -3  17      305.02      319.62     16.54 o 
   1  -3  17      437.03      416.58     18.85 o 
   2  -3  17       46.58       56.63      9.97 o 
   3  -3  17        4.43       -0.87     14.51 o 
   4  -3  17       77.75       82.41     22.13 o 
  -5  -2  17      105.76       91.53     17.82 o 
  -4  -2  17      157.99      155.88     14.14 o 
  -3  -2  17      181.83      201.13     10.22 o 
  -2  -2  17       19.49       14.05      4.79 o 
  -1  -2  17       72.42       75.33      5.07 o 
   0  -2  17      262.07      268.25     13.27 o 
   1  -2  17      389.00      388.51     23.29 o 
   2  -2  17      174.80      192.87     15.40 o 
   3  -2  17      310.38      272.80     28.56 o 
   4  -2  17      199.67      165.93     25.47 o 
   5  -2  17       19.44       -0.72     21.23 o 
  -5  -1  17        8.96        0.59     14.57 o 
  -4  -1  17       93.56       97.70     12.30 o 
  -3  -1  17      323.67      314.22     13.09 o 
  -2  -1  17      790.92      770.61     25.79 o 
  -1  -1  17      467.47      507.93     16.98 o 
   0  -1  17      687.25      704.68     25.25 o 
   1  -1  17      237.83      248.14     16.28 o 
   2  -1  17      128.75      130.42     12.62 o 
   3  -1  17       25.58       23.33     15.33 o 
   4  -1  17       56.21       42.42     19.60 o 
   5  -1  17       47.27       39.16     22.84 o 
  -5   0  17       84.85       79.62     13.56 o 
  -4   0  17      303.75      300.74     18.28 o 
  -3   0  17       87.14       91.99      8.23 o 
  -2   0  17        5.49        3.46      4.16 o 
  -1   0  17      413.15      409.92     14.41 o 
   0   0  17      111.68      117.50     11.90 o 
   1   0  17      367.30      365.93     21.44 o 
   2   0  17      150.34      176.71     14.83 o 
   3   0  17      397.19      365.91     32.86 o 
   4   0  17       99.60       39.56     19.45 o 
   5   0  17       71.15       40.96     23.69 o 
  -5   1  17        4.73        7.17     15.31 o 
  -4   1  17      116.40      122.77     12.83 o 
  -3   1  17      319.81      321.13     12.68 o 
  -2   1  17      847.84      820.43     25.41 o 
  -1   1  17      447.74      496.15     18.94 o 
   0   1  17      666.98      682.78     29.16 o 
   1   1  17      249.38      232.87     16.08 o 
   2   1  17      117.22      115.44     12.42 o 
   3   1  17       25.20       18.60     16.02 o 
   4   1  17       61.68       71.13     21.48 o 
   5   1  17       45.95       44.28     24.18 o 
  -5   2  17      104.59      112.52     18.64 o 
  -4   2  17      177.57      171.20     14.69 o 
  -3   2  17      195.41      196.20     11.48 o 
  -2   2  17       13.36        8.19      6.27 o 
  -1   2  17       74.86       79.12      6.73 o 
   0   2  17      228.64      233.39     13.08 o 
   1   2  17      425.23      417.07     16.07 o 
   2   2  17      176.09      193.56     12.05 o 
   3   2  17      387.36      322.79     30.23 o 
   4   2  17      182.62      166.40     26.84 o 
   5   2  17       21.53        9.77     22.40 o 
  -5   3  17       10.50       31.62     22.79 o 
  -4   3  17       45.22       35.99     10.03 o 
  -3   3  17      411.71      392.20     18.25 o 
  -2   3  17      493.54      497.46     21.20 o 
  -1   3  17      776.15      787.32     33.50 o 
   0   3  17      361.19      374.67     16.79 o 
   1   3  17      394.17      383.99     15.84 o 
   2   3  17       48.60       38.53      7.51 o 
   3   3  17        6.00       13.42      9.99 o 
   4   3  17       94.66       70.85     22.46 o 
  -5   4  17       83.15       86.03     25.39 o 
  -4   4  17      130.05      128.51     12.68 o 
  -3   4  17       51.86       59.14      9.47 o 
  -2   4  17       77.27       82.26      8.89 o 
  -1   4  17       45.84       54.32      9.15 o 
   0   4  17      176.76      182.57     11.77 o 
   1   4  17      334.88      357.54     14.18 o 
   2   4  17      464.42      466.42     21.20 o 
   3   4  17      203.06      229.62     17.91 o 
   4   4  17      188.80      194.11     28.14 o 
  -5   5  17       10.66       -3.74     13.69 o 
  -4   5  17       82.18       77.35     11.53 o 
  -3   5  17      110.89      120.32     13.80 o 
  -2   5  17      564.04      563.01     29.76 o 
  -1   5  17      493.14      484.88     42.90 o 
   0   5  17      434.29      459.14     26.93 o 
   1   5  17      218.43      219.22     10.60 o 
   2   5  17       71.20       69.65      8.97 o 
   3   5  17       18.55       18.20     12.51 o 
   4   5  17       38.27       35.43     13.50 o 
  -4   6  17       51.67       43.28     13.37 o 
  -3   6  17      142.81      164.57     21.84 o 
  -2   6  17       25.71       41.89     10.68 o 
  -1   6  17        7.28       -6.78      8.45 o 
   0   6  17      161.65      177.39     15.30 o 
   1   6  17      199.12      209.78     10.76 o 
   2   6  17      355.20      353.69     17.95 o 
   3   6  17      304.48      323.64     21.20 o 
   4   6  17       35.49       35.96     13.80 o 
  -4   7  17       15.68        1.67     12.98 o 
  -3   7  17      199.92      220.78     18.62 o 
  -2   7  17      155.39      182.54     16.27 o 
  -1   7  17      486.97      519.65     29.95 o 
   0   7  17      363.71      364.92     22.21 o 
   1   7  17       34.75       38.87      8.31 o 
   2   7  17       36.73       41.99      9.28 o 
   3   7  17       10.78       -4.06     11.50 o 
   4   7  17       29.45       24.15     18.26 o 
  -4   8  17       30.42       29.84     20.50 o 
  -3   8  17       62.04       88.61     14.89 o 
  -2   8  17       58.44       52.31     12.48 o 
  -1   8  17        6.96        7.63     10.29 o 
   0   8  17       85.53       90.57      9.90 o 
   1   8  17       82.56       90.89     10.34 o 
   2   8  17      302.75      323.04     18.03 o 
   3   8  17      125.38      144.93     19.43 o 
  -3   9  17       57.00       75.83     14.89 o 
  -2   9  17      139.56      164.17     17.60 o 
  -1   9  17      287.88      294.88     20.74 o 
   0   9  17       57.99       81.39     10.13 o 
   1   9  17      121.38      158.49     12.81 o 
   2   9  17       33.92       37.75     10.31 o 
   3   9  17       26.58       31.15     17.99 o 
  -3  10  17        5.50        5.53     19.60 o 
  -2  10  17       34.91       25.36     13.44 o 
  -1  10  17       11.66       15.15     12.24 o 
   0  10  17       43.94       50.70      9.92 o 
   1  10  17       89.81      103.49     12.07 o 
   2  10  17      158.96      178.35     14.95 o 
   3  10  17       38.36       27.48     19.06 o 
  -2  11  17       56.19       47.83     20.79 o 
  -1  11  17       35.75       31.88     13.52 o 
   0  11  17      132.27      148.12     13.48 o 
   1  11  17       91.64      112.09     12.67 o 
   2  11  17        0.21        4.38     18.01 o 
  -1  12  17       18.07        4.91     17.78 o 
   0  12  17        6.45        4.87     13.58 o 
   1  12  17       57.18       64.80     19.81 o 
  -1 -12  18       15.40       -2.68     19.56 o 
   0 -12  18       48.84       39.28     22.04 o 
  -2 -11  18       89.50       66.45     23.41 o 
  -1 -11  18       62.98       46.07     21.09 o 
   0 -11  18       10.69       15.88     20.27 o 
   1 -11  18        7.66        4.69     20.82 o 
   2 -11  18       51.68        7.15     21.99 o 
  -3 -10  18       80.01       43.71     21.95 o 
  -2 -10  18        4.66        7.98     18.32 o 
  -1 -10  18       19.99       19.45     18.08 o 
   0 -10  18       52.00       43.63     20.79 o 
   1 -10  18      107.31      100.12     24.93 o 
   2 -10  18       15.03        9.26     20.91 o 
  -3  -9  18       34.99       29.13     20.06 o 
  -2  -9  18      174.53      173.75     26.45 o 
  -1  -9  18       93.64      110.65     22.71 o 
   0  -9  18       67.65       62.90     20.94 o 
   1  -9  18       15.84        4.63     18.27 o 
   2  -9  18       82.62       64.03     22.40 o 
   3  -9  18        4.85       -9.54     12.30 o 
  -4  -8  18       79.34       93.12     20.63 o 
  -3  -8  18       31.47       38.97     19.25 o 
  -2  -8  18       33.17       38.20     18.21 o 
  -1  -8  18       43.35       44.45     18.26 o 
   0  -8  18       84.27       88.70     20.91 o 
   1  -8  18      168.54      170.88     26.17 o 
   2  -8  18       88.31       80.73     22.77 o 
   3  -8  18      124.51      125.73     16.67 o 
  -4  -7  18       31.42       40.92     14.99 o 
  -3  -7  18      140.39      136.05     13.12 o 
  -2  -7  18      124.89      115.56     20.64 o 
  -1  -7  18      237.38      249.91     28.14 o 
   0  -7  18      137.85      129.04     21.79 o 
   1  -7  18      179.93      195.14     26.14 o 
   2  -7  18       46.70       41.13     12.03 o 
   3  -7  18       16.06       -4.34     15.08 o 
   4  -7  18       22.83        8.93     18.83 o 
  -4  -6  18       30.60       46.61     11.89 o 
  -3  -6  18       63.47       57.40     10.74 o 
  -2  -6  18       30.69       21.90     12.74 o 
  -1  -6  18       19.44       18.37     14.76 o 
   0  -6  18      115.89      128.24     22.38 o 
   1  -6  18      226.43      234.65     28.10 o 
   2  -6  18      300.88      280.75     19.76 o 
   3  -6  18       39.50       24.59     16.20 o 
   4  -6  18      108.31       98.63     22.48 o 
  -4  -5  18      114.31      114.81     13.60 o 
  -3  -5  18      125.86      129.09     14.47 o 
  -2  -5  18      274.59      270.91     14.55 o 
  -1  -5  18      421.92      419.00     25.61 o 
   0  -5  18      305.83      350.29     22.43 o 
   1  -5  18      313.77      305.01     15.22 o 
   2  -5  18        9.20        2.75     12.71 o 
   3  -5  18        4.21       15.82     16.26 o 
   4  -5  18        9.77       -4.63     18.86 o 
  -4  -4  18      171.08      180.86     15.54 o 
  -3  -4  18       34.58       29.39      7.01 o 
  -2  -4  18       11.85        9.68      5.79 o 
  -1  -4  18       11.35        2.23     10.96 o 
   0  -4  18      155.58      160.87     11.47 o 
   1  -4  18      286.01      309.06     16.28 o 
   2  -4  18      339.27      312.92     28.20 o 
   3  -4  18      163.97      138.07     22.31 o 
   4  -4  18       86.88       90.38     22.30 o 
  -5  -3  18       10.45        6.06     15.44 o 
  -4  -3  18       53.75       46.23     17.21 o 
  -3  -3  18      320.83      327.26     15.06 o 
  -2  -3  18      475.43      468.84     17.15 o 
  -1  -3  18      696.19      681.38     28.87 o 
   0  -3  18      608.74      613.34     26.64 o 
   1  -3  18      236.60      241.77     12.58 o 
   2  -3  18       40.75       52.72     15.36 o 
   3  -3  18        7.07        9.26     14.85 o 
   4  -3  18       52.76       36.97     20.63 o 
  -5  -2  18      161.96      133.24     19.78 o 
  -4  -2  18      182.79      194.68     15.72 o 
  -3  -2  18      108.15      105.19      9.10 o 
  -2  -2  18       12.77       11.40      4.98 o 
  -1  -2  18       22.79       28.85      5.05 o 
   0  -2  18      115.89      127.08     12.30 o 
   1  -2  18      394.29      381.31     22.40 o 
   2  -2  18      258.03      254.93     24.85 o 
   3  -2  18      368.07      315.38     30.10 o 
   4  -2  18       47.65       49.78     20.32 o 
  -5  -1  18       12.44      -14.32     14.91 o 
  -4  -1  18      102.12      106.06     13.15 o 
  -3  -1  18      325.89      352.01     15.58 o 
  -2  -1  18      808.94      789.29     25.33 o 
  -1  -1  18      839.24      827.19     30.13 o 
   0  -1  18      780.39      792.51     32.28 o 
   1  -1  18      167.98      175.99     14.29 o 
   2  -1  18       41.47       39.16      9.74 o 
   3  -1  18       28.68       31.23     16.65 o 
   4  -1  18       30.27        7.26     18.67 o 
  -5   0  18      187.90      145.65     20.53 o 
  -4   0  18      178.13      165.56     16.91 o 
  -3   0  18      148.46      155.82     10.29 o 
  -2   0  18       19.08        9.71      4.66 o 
  -1   0  18        4.95       12.06      5.08 o 
   0   0  18      258.09      237.76     14.26 o 
   1   0  18      124.11      133.34     15.09 o 
   2   0  18      507.35      503.78     28.84 o 
   3   0  18      236.55      260.95     28.87 o 
   4   0  18      128.62      103.22     22.95 o 
  -5   1  18        9.83       14.79     15.67 o 
  -4   1  18      109.52      122.02     13.35 o 
  -3   1  18      335.71      335.85     13.57 o 
  -2   1  18      771.69      747.07     27.56 o 
  -1   1  18      894.83      863.42     39.49 o 
   0   1  18      702.24      745.82     32.10 o 
   1   1  18      181.83      206.69     14.72 o 
   2   1  18       38.39       41.38     12.22 o 
   3   1  18       27.78       49.55     17.75 o 
   4   1  18       19.43       -9.57     18.57 o 
  -5   2  18      180.17      176.43     40.01 o 
  -4   2  18      175.59      204.18     15.96 o 
  -3   2  18      136.49      163.66     16.08 o 
  -2   2  18       12.33       14.07      6.80 o 
  -1   2  18       28.34       37.82      6.94 o 
   0   2  18      158.57      169.25     10.41 o 
   1   2  18      369.83      375.02     17.58 o 
   2   2  18      239.37      242.43     13.74 o 
   3   2  18      341.24      289.99     30.36 o 
   4   2  18       38.01       38.41     21.00 o 
  -5   3  18        9.10       33.18     23.00 o 
  -4   3  18       60.30       47.60     11.86 o 
  -3   3  18      311.56      328.89     17.42 o 
  -2   3  18      516.35      497.74     22.03 o 
  -1   3  18      612.53      630.30     28.26 o 
   0   3  18      622.60      612.45     26.58 o 
   1   3  18      168.81      176.76     10.17 o 
   2   3  18       53.47       52.57     10.05 o 
   3   3  18        5.70        4.33     10.12 o 
   4   3  18       40.93       21.99     21.17 o 
  -4   4  18      202.83      195.44     15.04 o 
  -3   4  18       34.67       41.22      9.31 o 
  -2   4  18        9.90        3.54      6.68 o 
  -1   4  18       17.05        8.40      8.39 o 
   0   4  18      192.32      190.73     11.61 o 
   1   4  18      305.98      313.59     13.72 o 
   2   4  18      285.27      299.48     19.15 o 
   3   4  18      147.37      160.40     15.84 o 
   4   4  18       54.97       48.08     22.77 o 
  -4   5  18      119.06      108.08     16.33 o 
  -3   5  18      130.19      125.48     11.97 o 
  -2   5  18      250.23      239.31     18.18 o 
  -1   5  18      416.53      400.61     39.55 o 
   0   5  18      290.21      308.92     20.48 o 
   1   5  18      259.91      234.36     12.34 o 
   2   5  18       20.89       24.16      9.97 o 
   3   5  18        2.95       10.14     11.13 o 
   4   5  18        3.24        2.30     12.54 o 
  -4   6  18       27.36        8.90     10.77 o 
  -3   6  18       69.36       58.65     13.04 o 
  -2   6  18       25.65       24.02     10.88 o 
  -1   6  18       14.83      -11.27      8.74 o 
   0   6  18      141.59      158.73     16.42 o 
   1   6  18      253.78      251.86     14.22 o 
   2   6  18      265.38      271.09     15.62 o 
   3   6  18       19.48       14.61     11.75 o 
   4   6  18       79.01       87.97     21.76 o 
  -4   7  18       43.33       19.43     19.60 o 
  -3   7  18      129.54      124.15     16.13 o 
  -2   7  18      103.61      101.26     14.27 o 
  -1   7  18      241.37      249.52     22.21 o 
   0   7  18      134.06      145.20     15.12 o 
   1   7  18      187.32      215.04     13.53 o 
   2   7  18       27.86       38.92      9.44 o 
   3   7  18       19.70       42.40     12.99 o 
   4   7  18       13.13       10.93     17.91 o 
  -4   8  18       65.26       64.04     22.48 o 
  -3   8  18       22.34       13.25     13.22 o 
  -2   8  18       44.91       54.84     13.17 o 
  -1   8  18       37.00       41.87     11.95 o 
   0   8  18       93.53      113.49     14.58 o 
   1   8  18      172.79      198.26     13.87 o 
   2   8  18      116.87      111.84     15.29 o 
   3   8  18       68.26       48.39     14.47 o 
  -3   9  18       33.84       24.33     19.70 o 
  -2   9  18      155.79      173.32     18.37 o 
  -1   9  18      110.20       91.15     14.72 o 
   0   9  18       93.65      127.02     15.30 o 
   1   9  18       14.89       -4.79      8.78 o 
   2   9  18       67.97       87.20     11.72 o 
   3   9  18        6.70       15.98     17.78 o 
  -3  10  18       74.38       82.12     22.69 o 
  -2  10  18        8.13       20.86     13.61 o 
  -1  10  18       15.85        7.04     12.49 o 
   0  10  18       45.05       73.71     14.07 o 
   1  10  18      134.28      151.51     13.44 o 
   2  10  18       10.75        5.16     10.06 o 
  -2  11  18       97.79       94.95     22.89 o 
  -1  11  18       87.50      103.62     21.58 o 
   0  11  18        9.32        0.27     16.90 o 
   1  11  18       12.47        4.61     11.93 o 
   2  11  18       43.18       28.86     18.96 o 
  -1  12  18       11.49        1.80     18.42 o 
   0  12  18       43.40       39.52     19.52 o 
  -1 -11  19      125.29       90.38     23.33 o 
   0 -11  19       88.60       62.06     22.35 o 
   1 -11  19       58.80       35.53     22.31 o 
  -2 -10  19       24.99       24.72     19.61 o 
  -1 -10  19        5.02       -0.43     18.11 o 
   0 -10  19        3.16        0.18     18.80 o 
   1 -10  19       29.47       31.57     21.25 o 
   2 -10  19       92.37       87.68     25.19 o 
  -3  -9  19       10.96       13.04     20.37 o 
  -2  -9  19       84.70       60.22     21.02 o 
  -1  -9  19      186.91      178.77     27.34 o 
   0  -9  19      230.12      243.60     30.98 o 
   1  -9  19      125.28      163.00     26.52 o 
   2  -9  19       34.47       43.96     21.40 o 
  -3  -8  19       29.94       30.35     19.53 o 
  -2  -8  19       18.00       -3.01     16.95 o 
  -1  -8  19       21.13        2.21     16.67 o 
   0  -8  19       30.26       19.78     17.75 o 
   1  -8  19       79.29       80.75     20.99 o 
   2  -8  19       85.00       77.20     22.13 o 
   3  -8  19      175.49      134.27     24.46 o 
  -4  -7  19        7.60       -4.41     14.16 o 
  -3  -7  19      106.82      116.20     15.87 o 
  -2  -7  19      142.57      123.95     22.92 o 
  -1  -7  19      202.38      192.17     26.73 o 
   0  -7  19      420.80      455.44     39.06 o 
   1  -7  19      175.17      206.81     26.88 o 
   2  -7  19       62.79       53.16     12.64 o 
   3  -7  19        2.84       14.44     15.88 o 
  -4  -6  19      109.87      118.47     15.34 o 
  -3  -6  19       34.50       31.43     10.01 o 
  -2  -6  19       54.95       43.94     17.60 o 
  -1  -6  19      103.30      121.54     20.82 o 
   0  -6  19       22.07       30.77     17.70 o 
   1  -6  19      199.28      233.78     26.86 o 
   2  -6  19       97.39      101.49     14.28 o 
   4  -6  19       27.07       23.26     18.65 o 
  -4  -5  19       35.83       25.93     11.37 o 
  -3  -5  19      133.10      136.87     12.94 o 
  -2  -5  19      300.01      306.41     21.64 o 
  -1  -5  19      395.42      351.68     35.50 o 
   0  -5  19      384.79      424.83     36.87 o 
   1  -5  19      233.74      251.86     30.73 o 
   2  -5  19       39.26       45.76     15.23 o 
   3  -5  19        8.84       -5.99     15.61 o 
   4  -5  19       55.53       40.57     21.07 o 
  -4  -4  19      113.12      108.92     13.59 o 
  -3  -4  19      152.83      149.90     13.52 o 
  -2  -4  19       68.78       66.52      9.93 o 
  -1  -4  19        3.12       -0.38     13.01 o 
   0  -4  19      106.31      113.47     13.54 o 
   1  -4  19      283.64      241.96     29.72 o 
   2  -4  19      355.58      332.00     32.31 o 
   3  -4  19      145.68      134.45     22.36 o 
   4  -4  19      103.43       72.55     22.87 o 
  -4  -3  19       66.86       66.38     12.02 o 
  -3  -3  19      138.94      142.79     11.02 o 
  -2  -3  19      472.51      489.59     19.69 o 
  -1  -3  19      628.97      636.59     35.64 o 
   0  -3  19      343.75      350.03     17.74 o 
   1  -3  19      181.47      192.96     15.63 o 
   2  -3  19       39.58       48.24     15.62 o 
   3  -3  19        7.85        9.73     15.87 o 
   4  -3  19        5.53       22.97     20.40 o 
  -5  -2  19       59.32       47.05     17.32 o 
  -4  -2  19      127.75      139.39     14.07 o 
  -3  -2  19      173.50      174.29     13.67 o 
  -2  -2  19       91.04      104.78      7.49 o 
  -1  -2  19        9.16        5.97      5.48 o 
   0  -2  19      187.42      176.70     17.44 o 
   1  -2  19      293.80      307.15     19.64 o 
   2  -2  19      429.27      410.31     34.39 o 
   3  -2  19      180.17      168.25     24.52 o 
   4  -2  19       64.26       31.46     20.38 o 
  -5  -1  19       17.14       12.65     16.32 o 
  -4  -1  19       57.36       72.96     12.11 o 
  -3  -1  19      241.34      231.61     13.24 o 
  -2  -1  19      515.50      504.34     17.63 o 
  -1  -1  19      651.18      653.47     24.51 o 
   0  -1  19      406.36      432.00     24.81 o 
   1  -1  19      160.60      166.97     14.26 o 
   2  -1  19       21.22       19.47     14.12 o 
   3  -1  19        2.03      -17.68     14.85 o 
   4  -1  19        2.64        4.06     19.25 o 
  -5   0  19       74.30       67.27     17.98 o 
  -4   0  19       60.12       59.59     11.98 o 
  -3   0  19      263.86      258.51     13.37 o 
  -2   0  19      110.95      111.88      6.95 o 
  -1   0  19        0.49       -1.70      4.97 o 
   0   0  19      224.98      235.42     16.66 o 
   1   0  19      383.68      366.06     22.01 o 
   2   0  19      428.22      447.13     36.92 o 
   3   0  19      159.48      138.95     22.84 o 
   4   0  19      101.32       91.82     23.25 o 
  -5   1  19       18.05       -8.60     16.52 o 
  -4   1  19       33.58       31.01     19.24 o 
  -3   1  19      268.71      290.82     13.67 o 
  -2   1  19      489.68      473.85     19.05 o 
  -1   1  19      675.33      660.18     24.47 o 
   0   1  19      426.71      446.47     20.36 o 
   1   1  19      172.59      189.20     15.00 o 
   2   1  19       22.99       40.03     15.43 o 
   3   1  19        1.54        9.44     16.95 o 
   4   1  19        4.64      -12.51     19.29 o 
  -5   2  19       63.41       73.35     25.14 o 
  -4   2  19      115.36       93.97     15.89 o 
  -3   2  19      183.76      198.91     13.80 o 
  -2   2  19       97.61      101.16      9.85 o 
  -1   2  19       11.39        9.67      6.43 o 
   0   2  19      187.57      192.83     11.69 o 
   1   2  19      296.25      309.75     20.07 o 
   2   2  19      408.81      402.13     34.43 o 
   3   2  19      192.12      216.69     26.89 o 
   4   2  19       70.17       52.20     22.33 o 
  -4   3  19       49.75       36.38     10.69 o 
  -3   3  19      116.20      102.90     11.32 o 
  -2   3  19      504.35      510.10     22.92 o 
  -1   3  19      664.47      651.29     38.21 o 
   0   3  19      372.30      370.23     17.70 o 
   1   3  19      205.23      218.06     12.56 o 
   2   3  19       43.98       53.71     13.82 o 
   3   3  19        6.55        9.50     17.39 o 
   4   3  19       10.35        9.36     20.71 o 
  -4   4  19      118.58      117.45     13.48 o 
  -3   4  19      182.73      198.87     13.89 o 
  -2   4  19       53.65       47.13     10.73 o 
  -1   4  19        1.96       -6.05      8.71 o 
   0   4  19      137.45      159.84     15.91 o 
   1   4  19      220.42      240.37     11.88 o 
   2   4  19      393.44      404.90     22.72 o 
   3   4  19      122.84      137.84     18.93 o 
   4   4  19      127.67      124.49     26.19 o 
  -4   5  19       24.08       30.16     12.79 o 
  -3   5  19      116.16      131.37     12.58 o 
  -2   5  19      329.01      350.38     21.81 o 
  -1   5  19      451.56      451.82     25.21 o 
   0   5  19      375.56      403.83     24.31 o 
   1   5  19      255.92      280.51     12.96 o 
   2   5  19       45.60       40.73     10.88 o 
   3   5  19        8.87       -0.23     11.22 o 
   4   5  19       55.24       35.10     14.09 o 
  -4   6  19      121.01      123.17     17.04 o 
  -3   6  19       50.76       51.57     10.58 o 
  -2   6  19       58.53       72.11     12.93 o 
  -1   6  19      106.42      126.53     14.26 o 
   0   6  19        9.40       -4.27      9.28 o 
   1   6  19      192.21      215.55     13.55 o 
   2   6  19       95.71       99.13     13.25 o 
   3   6  19      282.00      295.31     21.71 o 
   4   6  19       46.22       18.45     14.15 o 
  -4   7  19        0.99      -22.13     13.55 o 
  -3   7  19      119.31      136.12     16.70 o 
  -2   7  19      162.17      176.86     16.97 o 
  -1   7  19      209.64      230.05     18.86 o 
   0   7  19      404.39      438.65     26.99 o 
   1   7  19      190.56      206.42     13.76 o 
   2   7  19       71.53       77.32     10.65 o 
   3   7  19        1.88      -17.30     11.58 o 
  -3   8  19       31.78       26.62     16.49 o 
  -2   8  19       10.43       11.98     12.40 o 
  -1   8  19       27.71       24.62     12.11 o 
   0   8  19       37.80       36.09     12.39 o 
   1   8  19       62.26       59.67     10.05 o 
   2   8  19       74.70       79.41     11.38 o 
   3   8  19      209.89      230.42     19.94 o 
  -3   9  19       26.14       36.25     20.46 o 
  -2   9  19      103.23      105.69     16.11 o 
  -1   9  19      149.59      167.77     18.01 o 
   0   9  19      235.63      263.55     22.11 o 
   1   9  19      125.49      141.05     13.02 o 
   2   9  19       40.96       30.40     12.89 o 
  -2  10  19       22.37       47.26     20.71 o 
  -1  10  19        5.20       -5.67     16.97 o 
   0  10  19        0.57      -16.71     11.74 o 
   1  10  19       33.89       26.25     10.42 o 
   2  10  19       89.31       94.34     22.08 o 
  -1  11  19      127.19      123.79     24.37 o 
   0  11  19       74.20       71.98     20.56 o 
   1  11  19       57.04       66.02     14.29 o 
  -1 -11  20       18.93       22.75     20.32 o 
   0 -11  20       44.44       20.37     21.09 o 
  -2 -10  20        0.06       20.91     20.22 o 
  -1 -10  20       18.87       17.91     19.81 o 
   0 -10  20        5.17       17.18     20.19 o 
   1 -10  20        4.38        0.18     20.33 o 
  -3  -9  20       84.43       94.14     23.28 o 
  -2  -9  20       93.40       76.75     22.59 o 
  -1  -9  20      114.69      117.54     25.36 o 
   0  -9  20       15.50       22.61     18.96 o 
   1  -9  20       35.84       19.66     20.79 o 
   2  -9  20       12.51       -1.55     20.53 o 
  -3  -8  20       41.34       50.71     20.40 o 
  -2  -8  20        6.24      -16.64     16.80 o 
  -1  -8  20       21.75       36.50     18.73 o 
   0  -8  20       25.84       28.48     18.88 o 
   1  -8  20       52.41       49.22     20.14 o 
   2  -8  20       44.28       40.96     21.22 o 
   3  -8  20       43.56       43.56     18.47 o 
  -3  -7  20       59.62        9.00     18.01 o 
  -2  -7  20      249.71      198.50     28.17 o 
  -1  -7  20      190.86      173.35     26.93 o 
   0  -7  20      158.43      131.98     24.69 o 
   1  -7  20       36.51       50.19     18.19 o 
   2  -7  20       50.42       49.85     12.58 o 
   3  -7  20       39.26       22.22     17.18 o 
  -4  -6  20       54.60       40.49     15.76 o 
  -3  -6  20       66.19       65.91     18.09 o 
  -2  -6  20       63.16       36.30     17.36 o 
  -1  -6  20        1.52        3.80     15.64 o 
   0  -6  20       83.88      100.65     21.56 o 
   1  -6  20      100.70      102.03     21.66 o 
   2  -6  20      131.58      102.99     20.14 o 
   3  -6  20       67.68       52.79     18.75 o 
  -4  -5  20       44.91       22.99     14.94 o 
  -3  -5  20       66.43       45.66     11.00 o 
  -2  -5  20      353.47      337.66     32.67 o 
  -1  -5  20      362.41      333.03     33.19 o 
   0  -5  20      338.20      397.06     37.59 o 
   1  -5  20      116.61      128.91     13.99 o 
   2  -5  20       80.16       68.61     17.13 o 
   3  -5  20        7.63       -8.03     16.06 o 
   4  -5  20        3.02       22.44     20.68 o 
  -4  -4  20       54.12       33.17     11.56 o 
  -3  -4  20      172.60      182.94     18.61 o 
  -2  -4  20      120.25      119.29     14.31 o 
  -1  -4  20       14.62        5.92     14.10 o 
   0  -4  20       82.23       87.83     17.52 o 
   1  -4  20      219.26      220.74     25.70 o 
   2  -4  20      208.25      207.40     25.27 o 
   3  -4  20       94.54       85.29     20.82 o 
   4  -4  20       47.71       37.59     21.40 o 
  -4  -3  20       24.46        2.37     11.37 o 
  -3  -3  20      214.37      242.47     16.86 o 
  -2  -3  20      216.72      220.39     14.03 o 
  -1  -3  20      567.04      612.45     48.16 o 
   0  -3  20      586.78      592.28     31.04 o 
   1  -3  20      194.66      209.37     22.22 o 
   2  -3  20       93.31       82.17     17.60 o 
   3  -3  20        9.67       -4.73     16.06 o 
   4  -3  20       28.68       17.42     20.64 o 
  -4  -2  20      262.96      274.13     18.82 o 
  -3  -2  20      219.06      247.34     15.47 o 
  -2  -2  20       28.60       10.65      8.66 o 
  -1  -2  20        2.90       11.22      6.79 o 
   0  -2  20       89.16      105.18      9.17 o 
   1  -2  20      356.17      358.03     29.59 o 
   2  -2  20      146.21      142.89     21.86 o 
   4  -2  20       89.41       54.16     21.87 o 
  -4  -1  20       26.57       19.92     12.25 o 
  -3  -1  20      206.89      219.57     12.72 o 
  -2  -1  20      339.69      360.83     16.82 o 
  -1  -1  20      520.05      537.46     20.33 o 
   0  -1  20      476.32      478.14     27.11 o 
   1  -1  20      490.74      487.85     37.49 o 
   2  -1  20      106.15       81.56     17.60 o 
   3  -1  20       29.03       13.72     16.57 o 
   4  -1  20       22.57       44.90     20.96 o 
  -4   0  20      250.31      251.37     18.19 o 
  -3   0  20      118.60      121.81     10.11 o 
  -2   0  20       78.62      101.48      9.57 o 
  -1   0  20       11.37       12.93      4.21 o 
   0   0  20      110.57      120.48     12.32 o 
   1   0  20      152.06      162.43     14.30 o 
   2   0  20      441.74      470.30     38.77 o 
   3   0  20      114.76       89.84     20.63 o 
   4   0  20      172.65      149.01     26.70 o 
  -4   1  20       32.16        8.47     11.18 o 
  -3   1  20      212.95      230.75     14.60 o 
  -2   1  20      389.99      406.91     18.90 o 
  -1   1  20      478.46      487.74     23.29 o 
   0   1  20      464.52      487.66     22.13 o 
   1   1  20      498.51      475.88     27.42 o 
   2   1  20      107.45      111.06     19.53 o 
   3   1  20       26.63        1.23     16.78 o 
   4   1  20       17.10      -19.55     19.88 o 
  -4   2  20      285.37      258.62     22.27 o 
  -3   2  20      175.29      181.14     14.03 o 
  -2   2  20       32.94       37.27      8.46 o 
  -1   2  20        2.82       -7.03      6.50 o 
   0   2  20       76.14       81.02      9.95 o 
   1   2  20      341.14      335.60     32.71 o 
   2   2  20      182.58      177.33     22.66 o 
   3   2  20      237.58      243.43     29.48 o 
   4   2  20      105.24       88.78     24.70 o 
  -4   3  20       33.52       24.32     19.76 o 
  -3   3  20      269.14      297.67     16.41 o 
  -2   3  20      204.70      207.05     13.75 o 
  -1   3  20      589.25      628.70     33.28 o 
   0   3  20      564.53      571.60     25.75 o 
   1   3  20      207.55      198.33     28.90 o 
   2   3  20       71.16       68.83     11.11 o 
   3   3  20       11.10       27.02     18.89 o 
   4   3  20       34.34       27.58     21.74 o 
  -4   4  20       59.63       56.52     11.66 o 
  -3   4  20      172.65      207.57     14.68 o 
  -2   4  20       94.29      135.17     14.24 o 
  -1   4  20       14.78       14.29      9.39 o 
   0   4  20       70.10       76.55     11.56 o 
   1   4  20      249.43      288.48     15.90 o 
   2   4  20      206.67      235.70     25.09 o 
   3   4  20      121.49      110.16     14.54 o 
   4   4  20       45.63       52.69     23.72 o 
  -4   5  20       49.15       46.85     14.47 o 
  -3   5  20      100.64       87.43     11.52 o 
  -2   5  20      333.88      314.68     21.60 o 
  -1   5  20      395.88      383.17     29.00 o 
   0   5  20      374.48      383.53     23.61 o 
   1   5  20      113.90      138.48     12.61 o 
   2   5  20       51.49       64.88     13.67 o 
   3   5  20        5.30       19.73     15.65 o 
   4   5  20        6.87       32.39     23.13 o 
  -4   6  20       41.28       16.93     23.85 o 
  -3   6  20       39.64       22.47     12.89 o 
  -2   6  20       80.09       65.55     12.93 o 
  -1   6  20        2.32        9.39     10.79 o 
   0   6  20       72.23       79.76     12.63 o 
   1   6  20      130.26      157.97     11.92 o 
   2   6  20      171.03      192.13     16.31 o 
   3   6  20       60.52       64.12     13.99 o 
  -3   7  20       52.45       61.00     14.63 o 
  -2   7  20      255.63      273.91     20.98 o 
  -1   7  20      201.54      244.25     19.69 o 
   0   7  20      216.88      238.53     27.34 o 
   1   7  20       23.17       15.33      8.52 o 
   2   7  20       40.88       39.56     12.09 o 
   3   7  20       33.35       36.50     13.68 o 
  -3   8  20       32.69        8.95     19.91 o 
  -2   8  20        3.28      -22.99     12.00 o 
  -1   8  20       20.78       25.95     12.80 o 
   0   8  20       38.49       42.69     14.60 o 
   1   8  20       75.35       68.42     10.38 o 
   2   8  20       59.10       56.61     16.55 o 
   3   8  20       46.20       31.59     14.17 o 
  -3   9  20       66.39       43.37     22.66 o 
  -2   9  20       92.46       72.66     15.67 o 
  -1   9  20      131.51      145.88     17.74 o 
   0   9  20       20.32       10.22     12.50 o 
   1   9  20       52.21       70.54     10.90 o 
   2   9  20        5.37       -4.03      9.85 o 
  -2  10  20        1.68        2.34     20.02 o 
  -1  10  20       16.03       -3.53     18.94 o 
   0  10  20        2.07        6.93     12.75 o 
   1  10  20       17.53       14.90     10.09 o 
  -1  11  20       13.54      -18.65     18.34 o 
   0  11  20       52.78       79.19     20.86 o 
  -1 -10  21       10.14        9.65     19.09 o 
   0 -10  21       66.48       77.72     22.89 o 
   1 -10  21       36.24       32.70     22.28 o 
  -2  -9  21       72.25       56.62     21.48 o 
  -1  -9  21      163.49      153.08     26.62 o 
   0  -9  21       41.02       59.95     21.66 o 
   1  -9  21       34.89       25.11     21.00 o 
   2  -9  21       11.68       -2.57     20.14 o 
  -3  -8  21      122.13       79.67     22.87 o 
  -2  -8  21       47.36       26.57     19.37 o 
  -1  -8  21       31.85       19.47     19.68 o 
   0  -8  21       21.84       39.72     19.37 o 
   1  -8  21      111.51      121.22     24.95 o 
   2  -8  21       98.41      123.67     25.49 o 
  -3  -7  21       72.36       61.51     20.50 o 
  -2  -7  21      118.76       90.82     21.76 o 
  -1  -7  21       78.11       66.43     19.89 o 
   0  -7  21      306.36      325.90     34.43 o 
   1  -7  21       95.52      116.56     23.11 o 
   3  -7  21        8.75      -21.18     15.12 o 
  -3  -6  21      105.02      107.66     19.61 o 
  -2  -6  21       54.35       30.97     17.90 o 
  -1  -6  21       95.61      138.97     22.95 o 
   0  -6  21       12.66       -1.08     15.80 o 
   1  -6  21      157.89      197.97     25.08 o 
   2  -6  21      212.14      180.24     25.49 o 
   3  -6  21      126.75      109.37     22.00 o 
  -4  -5  21       14.28        3.33     14.90 o 
  -3  -5  21      100.62      103.02     15.60 o 
  -2  -5  21       88.04       74.25     20.01 o 
  -1  -5  21      302.43      304.34     32.03 o 
   0  -5  21      268.11      326.72     34.24 o 
   1  -5  21      452.18      476.49     28.27 o 
   2  -5  21       72.43       45.48     17.26 o 
   3  -5  21        2.04       -4.68     16.91 o 
  -4  -4  21       95.94       77.21     16.90 o 
  -3  -4  21       91.63       92.66     19.85 o 
  -2  -4  21      154.79      188.48     26.39 o 
  -1  -4  21       38.10       38.26     16.21 o 
   0  -4  21        7.82       14.92     15.28 o 
   1  -4  21       55.01       48.32     14.92 o 
   2  -4  21      386.36      343.07     32.41 o 
   3  -4  21      187.54      126.55     24.64 o 
  -4  -3  21       58.95       53.88     13.36 o 
  -3  -3  21      100.20      103.83     12.32 o 
  -2  -3  21      260.82      272.76     20.16 o 
  -1  -3  21      362.85      358.03     32.72 o 
   0  -3  21      667.62      696.86     56.26 o 
   1  -3  21      285.19      256.11     24.73 o 
   2  -3  21      125.31      148.63     21.72 o 
   3  -3  21       71.37       80.83     20.86 o 
   4  -3  21        8.13       20.68     21.66 o 
  -4  -2  21      164.99      164.82     16.09 o 
  -3  -2  21      225.95      248.35     16.91 o 
  -2  -2  21      101.36      107.46     11.34 o 
  -1  -2  21        3.16       -3.83     13.86 o 
   0  -2  21       27.97       26.55     12.48 o 
   1  -2  21      149.44      133.06     18.71 o 
   2  -2  21      142.37      161.38     22.40 o 
   3  -2  21      192.60      191.30     26.93 o 
   4  -2  21      137.92      123.98     25.99 o 
  -4  -1  21        4.32        6.08     11.21 o 
  -3  -1  21      119.14      142.36     17.49 o 
  -2  -1  21      565.95      616.07     35.09 o 
  -1  -1  21      788.06      807.21     34.74 o 
   0  -1  21      445.63      407.20     32.19 o 
   1  -1  21      253.29      248.70     24.91 o 
   2  -1  21      100.57      133.29     21.27 o 
   3  -1  21       19.60        2.29     17.24 o 
   4  -1  21       17.67      -16.82     18.80 o 
  -4   0  21      312.16      321.87     20.47 o 
  -3   0  21      170.75      201.96     15.22 o 
  -2   0  21      143.29      136.84     11.27 o 
  -1   0  21        0.16        3.13      6.81 o 
   0   0  21      101.20      123.47     12.86 o 
   1   0  21       33.37       19.25     13.64 o 
   2   0  21       90.40       90.92     19.48 o 
   3   0  21      251.83      276.61     30.12 o 
   4   0  21       76.33       44.82     22.22 o 
  -4   1  21        0.08      -18.45     15.48 o 
  -3   1  21       89.00      104.21     15.08 o 
  -2   1  21      613.32      653.50     28.17 o 
  -1   1  21      822.15      866.91     45.93 o 
   0   1  21      388.02      405.62     39.29 o 
   1   1  21      240.53      259.73     24.87 o 
   2   1  21      115.01      148.77     21.94 o 
   3   1  21       22.91      -17.49     16.72 o 
   4   1  21       14.39        7.23     21.30 o 
  -4   2  21      204.39      241.01     20.75 o 
  -3   2  21      260.58      274.61     16.37 o 
  -2   2  21      129.26      144.83     11.74 o 
  -1   2  21        1.65       -0.10      6.99 o 
   0   2  21       50.11       55.93      8.13 o 
   1   2  21      138.09      100.49     18.29 o 
   2   2  21      105.61      143.71     22.20 o 
   3   2  21      203.29      222.94     28.32 o 
   4   2  21      153.15      115.87     26.80 o 
  -4   3  21       38.28       31.28     21.79 o 
  -3   3  21       88.65       85.11     11.44 o 
  -2   3  21      293.59      294.84     19.88 o 
  -1   3  21      385.94      372.74     22.58 o 
   0   3  21      640.82      665.37     30.93 o 
   1   3  21      249.22      259.91     27.37 o 
   2   3  21      143.40      133.76     21.95 o 
   3   3  21       82.85       96.16     22.31 o 
   4   3  21        6.10        4.87     21.71 o 
  -4   4  21       98.75      106.47     21.73 o 
  -3   4  21      150.84      176.82     13.46 o 
  -2   4  21      200.00      236.87     18.21 o 
  -1   4  21       37.32       43.68     10.70 o 
   0   4  21        4.57       -7.64      8.87 o 
   1   4  21       73.81       46.44     16.65 o 
   2   4  21      344.58      362.63     22.07 o 
   3   4  21      209.90      270.64     29.74 o 
  -4   5  21       13.47       -5.64     19.81 o 
  -3   5  21       67.79       60.05     13.78 o 
  -2   5  21       86.86       92.41     13.93 o 
  -1   5  21      322.06      367.36     26.80 o 
   0   5  21      254.80      268.44     19.65 o 
   1   5  21      461.22      517.31     29.33 o 
   2   5  21      104.18      111.05     13.46 o 
   3   5  21        3.39        2.19     11.97 o 
  -3   6  21      102.71      109.06     15.92 o 
  -2   6  21       91.36      106.56     14.74 o 
  -1   6  21      108.38      130.79     15.46 o 
   0   6  21       17.78       21.79     11.21 o 
   1   6  21      126.24      150.19     16.50 o 
   2   6  21      244.66      278.68     18.83 o 
   3   6  21      140.62      143.95     16.83 o 
  -3   7  21       58.77       39.59     21.15 o 
  -2   7  21      104.75      120.19     15.95 o 
  -1   7  21       70.85       76.09     14.03 o 
   0   7  21      321.78      377.91     24.25 o 
   1   7  21      134.03      151.12     16.43 o 
   2   7  21       56.67       49.80     12.75 o 
   3   7  21       13.13       21.76     13.50 o 
  -3   8  21      152.60      131.39     25.73 o 
  -2   8  21       39.03       49.20     16.02 o 
  -1   8  21       36.61       58.78     14.22 o 
   0   8  21       11.52       13.86     12.54 o 
   1   8  21      125.51      161.05     17.33 o 
   2   8  21       92.83       73.91     14.33 o 
  -2   9  21       64.31       56.32     22.10 o 
  -1   9  21      164.78      180.49     19.20 o 
   0   9  21       61.98       92.53     15.29 o 
   1   9  21       44.35       63.03     20.25 o 
   2   9  21       21.65       32.14     16.16 o 
  -1  10  21        6.52      -19.71     19.04 o 
   0  10  21       58.71       66.94     21.33 o 
   1  10  21       25.54        8.51     18.99 o 
   0 -10  22       51.89       63.96     22.22 o 
  -2  -9  22       73.94       43.86     20.84 o 
  -1  -9  22      228.08      210.85     30.17 o 
   0  -9  22      169.42      142.71     25.52 o 
   1  -9  22       36.88       62.06     22.80 o 
  -2  -8  22       60.33       45.66     21.28 o 
  -1  -8  22       54.17       20.51     20.40 o 
   0  -8  22      116.77       98.40     22.61 o 
   1  -8  22       24.46       23.65     20.04 o 
  -3  -7  22       60.14       29.89     20.14 o 
  -2  -7  22      148.76      131.65     24.55 o 
  -1  -7  22      209.69      220.50     26.75 o 
   0  -7  22      169.90      146.13     24.23 o 
   1  -7  22      129.15      164.86     25.21 o 
  -3  -6  22       73.96       38.08     19.86 o 
  -2  -6  22      103.76       95.62     20.99 o 
  -1  -6  22        8.18       17.34     18.09 o 
   0  -6  22        1.46        4.47     16.59 o 
   1  -6  22       61.15       50.58     18.80 o 
   2  -6  22       66.81       66.35     17.99 o 
   3  -6  22       74.24       59.66     20.25 o 
  -3  -5  22      120.97      119.09     16.11 o 
  -2  -5  22       79.98       73.56     20.30 o 
  -1  -5  22      312.20      337.33     30.59 o 
   0  -5  22       65.05       65.07     20.33 o 
   2  -5  22      161.30      129.38     21.74 o 
   3  -5  22       10.07       27.29     18.99 o 
  -4  -4  22      179.38      172.02     20.24 o 
  -3  -4  22       27.44       29.80     10.85 o 
  -2  -4  22       28.87       14.49     17.36 o 
  -1  -4  22       38.85       26.45     16.80 o 
   0  -4  22        8.72       10.08     16.16 o 
   1  -4  22       13.12       12.89     14.30 o 
   2  -4  22       67.07       63.86     18.35 o 
   3  -4  22      231.74      185.67     27.45 o 
  -4  -3  22        4.75       11.56     19.75 o 
  -3  -3  22      133.58      144.36     13.57 o 
  -2  -3  22      156.69      159.18     16.13 o 
  -1  -3  22       99.07      111.76     18.93 o 
   0  -3  22      348.65      347.93     31.41 o 
   1  -3  22      166.04      139.10     20.68 o 
   2  -3  22       92.74       66.74     18.39 o 
   3  -3  22       42.83       46.23     19.61 o 
  -4  -2  22       19.58       16.70     15.78 o 
  -3  -2  22      116.27      114.72     12.81 o 
  -2  -2  22       97.19       84.32     13.16 o 
  -1  -2  22       48.72       65.70     17.60 o 
   0  -2  22        5.89       12.91     12.30 o 
   1  -2  22       99.46       73.89     17.09 o 
   2  -2  22      174.24      168.28     24.13 o 
   3  -2  22       62.79       68.08     20.55 o 
  -4  -1  22       49.49       36.21     16.34 o 
  -3  -1  22       56.60       67.45     11.41 o 
  -2  -1  22      138.46      150.78     14.79 o 
  -1  -1  22      333.12      354.23     22.46 o 
   0  -1  22      375.52      333.44     28.46 o 
   1  -1  22      138.81      142.89     20.50 o 
   2  -1  22       20.08        9.24     15.61 o 
   3  -1  22       25.13       60.35     19.94 o 
   4  -1  22       56.45       31.47     21.77 o 
  -4   0  22       16.19       13.06     15.76 o 
  -3   0  22       40.15       19.09     16.54 o 
  -2   0  22      199.15      228.08     20.57 o 
  -1   0  22      143.26      180.70     14.74 o 
   0   0  22        3.50        4.91     13.10 o 
   1   0  22      192.32      216.33     23.25 o 
   2   0  22       80.01       74.15     19.14 o 
   3   0  22       74.63       57.55     20.30 o 
   4   0  22        4.82       -1.78     20.27 o 
  -4   1  22       62.13       53.05     23.83 o 
  -3   1  22       15.90       20.35     17.32 o 
  -2   1  22      113.19      127.66     11.62 o 
  -1   1  22      396.34      400.26     22.62 o 
   0   1  22      376.79      343.70     30.33 o 
   1   1  22      118.57      160.17     20.81 o 
   2   1  22       26.96       15.28     16.72 o 
   3   1  22       17.53       -6.76     17.77 o 
   4   1  22       55.26       40.01     23.11 o 
  -4   2  22        1.31       -8.05     21.58 o 
  -3   2  22      107.18       94.70     11.94 o 
  -2   2  22       99.27      113.65     13.31 o 
  -1   2  22       52.91       49.52     10.35 o 
   0   2  22       15.19       34.68     15.16 o 
   1   2  22      123.83      155.36     19.86 o 
   2   2  22      163.08      183.59     24.78 o 
   3   2  22       21.18       32.95     20.01 o 
  -4   3  22        2.12      -10.50     22.02 o 
  -3   3  22       90.41       95.12     17.43 o 
  -2   3  22      157.84      154.89     15.46 o 
  -1   3  22       64.64       40.95     11.07 o 
   0   3  22      405.08      417.01     24.11 o 
   1   3  22      175.21      197.53     23.47 o 
   2   3  22       59.88       46.64     17.72 o 
   3   3  22       42.79       58.73     21.25 o 
  -4   4  22      116.88      116.47     17.45 o 
  -3   4  22       23.71       34.43     13.93 o 
  -2   4  22       19.02       20.60     11.44 o 
  -1   4  22       37.51       31.61     11.14 o 
   0   4  22        5.19      -11.89      9.46 o 
   1   4  22       31.04       19.27     16.36 o 
   2   4  22       55.49       52.72     11.47 o 
   3   4  22      179.65      233.54     29.59 o 
  -3   5  22      114.68      116.26     21.75 o 
  -2   5  22       46.10       62.57     13.52 o 
  -1   5  22      238.17      252.50     20.28 o 
   0   5  22       89.05       83.47     12.99 o 
   1   5  22      163.66      232.57     27.60 o 
   2   5  22      171.66      162.04     15.60 o 
   3   5  22        8.28       13.78     12.38 o 
  -3   6  22       41.16       38.38     20.46 o 
  -2   6  22       63.78       62.65     14.13 o 
  -1   6  22        5.56        1.99     11.20 o 
   0   6  22        6.20       -4.12     11.16 o 
   1   6  22       30.65       46.57     19.12 o 
   2   6  22       47.29       41.03     12.44 o 
   3   6  22       74.03      116.54     16.20 o 
  -3   7  22       54.37       46.16     21.79 o 
  -2   7  22      121.43      132.91     17.04 o 
  -1   7  22      148.71      135.50     16.75 o 
   0   7  22      112.65      144.04     16.69 o 
   1   7  22      152.45      156.04     17.36 o 
   2   7  22       44.56       37.95     12.75 o 
  -2   8  22       43.95       63.26     22.61 o 
  -1   8  22       44.14       56.99     14.27 o 
   0   8  22       92.46      111.20     16.06 o 
   1   8  22       10.65       26.68     13.19 o 
   2   8  22       53.23       77.29     28.51 o 
  -2   9  22       41.73       37.10     22.48 o 
  -1   9  22      197.41      232.98     30.00 o 
   0   9  22      131.87      110.28     16.90 o 
   1   9  22       34.63       36.73     20.74 o 
   0  10  22       49.01       29.10     20.04 o 
  -1  -9  23      104.09      110.26     23.85 o 
   0  -9  23      187.52      167.38     27.38 o 
  -2  -8  23       80.79       94.42     23.77 o 
  -1  -8  23      121.15      118.00     25.41 o 
   0  -8  23        2.36        2.83     18.88 o 
   1  -8  23       38.93       38.48     20.84 o 
  -2  -7  23      193.36      183.50     27.74 o 
  -1  -7  23      158.13      117.05     24.95 o 
   0  -7  23      167.64      157.35     25.47 o 
   1  -7  23      174.29      157.81     25.91 o 
  -3  -6  23      133.00      110.45     24.46 o 
  -2  -6  23      113.87       97.48     22.57 o 
  -1  -6  23       10.39       -3.57     17.59 o 
   0  -6  23       26.49       61.15     19.50 o 
   2  -6  23       64.59       59.50     18.06 o 
  -3  -5  23      127.47      120.33     25.23 o 
  -2  -5  23      197.10      199.74     26.84 o 
  -1  -5  23      300.83      298.40     32.65 o 
   0  -5  23      185.36      164.14     23.93 o 
   2  -5  23       91.63       90.17     19.19 o 
   3  -5  23       11.37       -6.89     17.63 o 
  -3  -4  23      165.28      188.72     18.42 o 
  -2  -4  23       55.72       73.88     20.76 o 
  -1  -4  23       11.79        0.36     16.10 o 
   1  -4  23       82.39      104.50     18.78 o 
   2  -4  23       26.55       41.80     17.09 o 
   3  -4  23       94.18      101.23     22.74 o 
  -3  -3  23      116.96      139.81     13.81 o 
  -2  -3  23      417.59      419.94     37.94 o 
  -1  -3  23      304.60      321.01     30.43 o 
   1  -3  23      192.87      189.12     23.56 o 
   2  -3  23       39.33       38.82     17.57 o 
   3  -3  23       40.16       39.24     19.61 o 
  -4  -2  23      244.89      218.66     22.62 o 
  -3  -2  23      156.85      175.37     18.20 o 
  -2  -2  23      133.43      158.66     15.45 o 
  -1  -2  23       31.46       55.44     17.41 o 
   0  -2  23      123.40      128.53     18.21 o 
   1  -2  23       75.93       94.45     18.19 o 
   2  -2  23      195.07      192.26     26.29 o 
   3  -2  23       61.66       29.66     20.27 o 
  -4  -1  23        6.21        6.08     15.94 o 
  -3  -1  23      237.68      253.90     21.62 o 
  -2  -1  23      272.81      295.17     20.16 o 
  -1  -1  23      321.89      342.65     29.74 o 
   0  -1  23      324.91      347.29     30.43 o 
   1  -1  23      130.66      130.25     19.56 o 
   2  -1  23       74.43       58.45     18.98 o 
   3  -1  23        2.63       -9.08     17.95 o 
  -4   0  23      150.09      185.29     30.98 o 
  -3   0  23      380.61      402.65     26.78 o 
  -2   0  23        2.71       -4.88     10.28 o 
  -1   0  23        4.84       21.87     14.15 o 
   0   0  23      113.29      126.49     18.65 o 
   1   0  23      236.45      271.36     26.89 o 
   2   0  23      123.01      133.11     21.97 o 
   3   0  23      139.48      133.49     24.82 o 
  -4   1  23        3.86       13.46     23.13 o 
  -3   1  23      259.77      289.41     21.92 o 
  -2   1  23      221.11      244.51     18.79 o 
  -1   1  23      334.56      324.78     21.01 o 
   0   1  23      383.88      390.37     32.34 o 
   1   1  23       86.37       75.58     18.08 o 
   2   1  23       82.48      101.95     20.61 o 
   3   1  23        0.36       -8.82     18.19 o 
  -4   2  23      198.20      248.86     33.55 o 
  -3   2  23      180.39      197.54     18.96 o 
  -2   2  23       89.73       97.06     13.61 o 
  -1   2  23       41.68       39.28     10.66 o 
   0   2  23      117.98      128.02     20.17 o 
   1   2  23       76.41       99.69     19.11 o 
   2   2  23      204.04      221.55     26.88 o 
   3   2  23       66.15       65.01     21.76 o 
  -3   3  23      118.10      127.77     13.55 o 
  -2   3  23      418.07      430.18     26.04 o 
  -1   3  23      300.38      314.24     42.48 o 
   0   3  23      110.40      155.06     22.10 o 
   1   3  23      200.11      214.82     25.01 o 
   2   3  23       20.65       32.98     17.65 o 
   3   3  23       31.38       22.57     19.97 o 
  -3   4  23      116.81      102.84     16.00 o 
  -2   4  23       54.64       50.46     12.79 o 
  -1   4  23        6.75       -3.44     10.35 o 
   0   4  23       60.74       76.32     12.57 o 
   1   4  23       69.66       85.16     19.94 o 
   2   4  23       36.33       21.56     17.83 o 
   3   4  23       94.62      105.20     24.34 o 
  -3   5  23      150.71      157.58     24.93 o 
  -2   5  23      201.30      182.09     18.33 o 
  -1   5  23      310.94      333.09     22.26 o 
   0   5  23      168.01      181.25     17.86 o 
   1   5  23       21.40       12.07     17.52 o 
   2   5  23       79.87       88.49     22.60 o 
   3   5  23        8.93        2.91     20.60 o 
  -3   6  23      137.64      138.07     25.73 o 
  -2   6  23       83.86       99.34     15.85 o 
  -1   6  23        5.02        6.20     12.14 o 
   0   6  23       34.81       49.16     13.07 o 
   1   6  23       31.78       28.95     18.88 o 
   2   6  23       47.52       66.42     20.54 o 
  -2   7  23      211.40      199.38     28.97 o 
  -1   7  23      180.99      193.80     18.56 o 
   0   7  23      136.36      150.61     17.05 o 
   1   7  23      139.46      149.27     25.49 o 
   2   7  23        2.61        0.28     11.54 o 
  -2   8  23       83.88       73.73     24.47 o 
  -1   8  23      111.58      105.33     16.82 o 
   0   8  23        6.02        4.95     12.89 o 
   1   8  23       41.82       48.39     25.58 o 
  -1   9  23       98.62       96.75     24.60 o 
   0   9  23      188.09      158.79     26.32 o 
  -1  -8  24       34.50       57.94     21.40 o 
   0  -8  24        8.26       18.31     19.56 o 
   1  -8  24       27.14       28.20     21.05 o 
  -2  -7  24       68.04       61.69     21.63 o 
  -1  -7  24      115.73      108.00     25.21 o 
   0  -7  24       55.77       32.41     19.30 o 
  -2  -6  24       69.83       52.64     20.97 o 
  -1  -6  24        4.02       -1.54     18.11 o 
   0  -6  24        7.60        8.95     17.27 o 
  -3  -5  24       70.49       31.26     21.00 o 
  -2  -5  24      128.06      136.87     24.41 o 
  -1  -5  24       86.76      107.12     23.23 o 
   0  -5  24      340.46      343.17     34.39 o 
   2  -5  24       74.01       18.98     16.54 o 
  -3  -4  24      145.14      122.71     27.56 o 
  -2  -4  24       27.02        2.40     18.62 o 
  -1  -4  24       35.87       -0.72     17.18 o 
   1  -4  24      103.79       84.51     18.86 o 
   2  -4  24       58.42       56.36     19.06 o 
   3  -4  24       74.25       42.11     19.92 o 
  -3  -3  24        5.39        1.90     13.52 o 
  -2  -3  24      173.95      179.81     26.03 o 
  -1  -3  24      252.80      275.32     30.10 o 
   1  -3  24      286.01      253.74     27.34 o 
   2  -3  24       70.81       57.34     18.67 o 
   3  -3  24       18.66        1.16     17.85 o 
  -3  -2  24       55.97       50.41     14.24 o 
  -2  -2  24       92.47      112.74     24.37 o 
   0  -2  24        2.14       30.48     13.90 o 
   1  -2  24       28.73       56.47     16.39 o 
   2  -2  24      134.76      133.36     23.95 o 
   3  -2  24       99.40      127.03     25.26 o 
  -3  -1  24       72.84       83.20     20.91 o 
  -2  -1  24       70.00       77.76     13.26 o 
   0  -1  24      406.52      361.67     32.14 o 
   1  -1  24      400.74      363.39     33.04 o 
   2  -1  24      101.02      111.70     21.68 o 
   3  -1  24        5.67        5.27     18.76 o 
  -3   0  24        7.15        7.72     12.33 o 
  -2   0  24      161.21      205.35     43.70 o 
  -1   0  24       16.18       19.17     14.97 o 
   0   0  24        6.91        5.01     13.81 o 
   1   0  24       26.86       20.25     15.33 o 
   2   0  24      184.45      180.89     24.88 o 
   3   0  24       71.90       87.00     22.93 o 
  -3   1  24      103.03      152.79     25.76 o 
  -2   1  24       24.80       39.19     11.33 o 
  -1   1  24      404.12      447.46     36.86 o 
   0   1  24      411.64      434.29     34.73 o 
   1   1  24      410.11      391.12     33.40 o 
   2   1  24       85.66       96.03     21.50 o 
   3   1  24       11.90       22.35     19.76 o 
  -3   2  24       30.77       40.84     14.02 o 
  -2   2  24      133.97      136.10     14.76 o 
  -1   2  24       57.36       75.46     12.27 o 
   0   2  24        3.50        3.44     15.79 o 
   1   2  24       31.12       28.68     16.65 o 
   2   2  24      168.63      207.62     26.16 o 
   3   2  24      105.26      109.62     24.62 o 
  -3   3  24        5.80        4.33     11.99 o 
  -2   3  24      158.47      169.41     16.75 o 
  -1   3  24      314.05      325.00     31.85 o 
   0   3  24      264.24      275.20     29.18 o 
   1   3  24      303.03      316.46     28.91 o 
   2   3  24       73.18       73.70     20.60 o 
   3   3  24       10.65       24.67     20.84 o 
  -3   4  24      143.52      151.14     24.95 o 
  -2   4  24       50.49       62.74     13.49 o 
  -1   4  24       46.19       24.50     11.74 o 
   0   4  24       23.39       40.36     17.80 o 
   1   4  24      115.52      107.85     20.12 o 
   2   4  24       85.26       91.05     21.18 o 
   3   4  24       80.24       61.07     22.66 o 
  -3   5  24       68.08       53.74     21.76 o 
  -2   5  24      157.06      146.65     22.65 o 
  -1   5  24      106.71      149.71     16.26 o 
   0   5  24      350.00      372.56     24.47 o 
   1   5  24       65.74       81.76     20.86 o 
   2   5  24       63.06       84.90     21.12 o 
  -2   6  24       85.08       87.80     15.70 o 
  -1   6  24        4.51        0.76     12.31 o 
   0   6  24        9.64        4.21     11.91 o 
   1   6  24       74.51       97.86     22.48 o 
   2   6  24       87.03       98.46     23.31 o 
  -2   7  24       65.96       55.29     22.95 o 
  -1   7  24      147.35      153.91     17.77 o 
   0   7  24       65.63       59.96     16.78 o 
   1   7  24      106.04      115.79     24.67 o 
  -1   8  24       34.86       50.37     22.35 o 
   0   8  24       10.87        0.34     19.07 o 
   1   8  24       23.62       15.66     21.09 o 
  -1  -7  25      139.47      117.75     26.29 o 
   0  -7  25       72.71       58.86     20.61 o 
  -2  -6  25       40.85       34.48     20.66 o 
  -1  -6  25       36.51       35.81     20.27 o 
   0  -6  25       53.24       73.81     20.71 o 
  -2  -5  25      169.28      169.16     26.50 o 
  -1  -5  25      137.50      151.81     25.09 o 
   2  -5  25       26.50        9.31     16.33 o 
  -3  -4  25      142.16      139.75     26.12 o 
  -2  -4  25       97.30      104.79     23.00 o 
  -1  -4  25       37.49       27.68     18.85 o 
   2  -4  25       70.13       59.95     19.22 o 
  -3  -3  25       55.94       60.95     24.10 o 
  -2  -3  25      100.05       90.22     22.95 o 
   1  -3  25      101.93      102.49     20.15 o 
   2  -3  25       41.03       29.59     18.24 o 
  -3  -2  25      164.35      196.89     36.82 o 
  -2  -2  25      125.98      152.36     24.49 o 
   0  -2  25       13.16       -8.51     12.99 o 
   1  -2  25       73.41       61.79     17.34 o 
   2  -2  25       64.82       55.83     19.48 o 
  -3  -1  25       24.97       17.57     13.45 o 
  -2  -1  25      388.51      403.73     41.08 o 
   0  -1  25      315.56      260.71     26.80 o 
   1  -1  25      124.59      113.27     20.79 o 
   2  -1  25       24.66       20.53     17.62 o 
   3  -1  25       14.24        0.75     19.11 o 
  -3   0  25      169.08      196.23     19.55 o 
  -2   0  25      166.27      188.63     24.29 o 
  -1   0  25        5.55        6.90     15.00 o 
   0   0  25        3.46      -24.62     13.48 o 
   1   0  25       65.88       67.56     18.37 o 
   2   0  25       74.38       86.10     20.78 o 
   3   0  25       84.20       90.17     23.20 o 
  -3   1  25       18.07       34.53     21.46 o 
  -2   1  25      418.26      487.77     39.28 o 
  -1   1  25      188.23      221.84     25.68 o 
   0   1  25      341.36      318.83     28.02 o 
   1   1  25      145.82      149.91     21.99 o 
   2   1  25       15.38       21.95     18.21 o 
   3   1  25       20.29        4.47     20.25 o 
  -2   2  25      123.85      149.83     15.79 o 
  -1   2  25       25.76       49.35     18.17 o 
   0   2  25       11.03        0.46     16.33 o 
   1   2  25       77.37       71.06     18.03 o 
   2   2  25       49.30       62.77     20.37 o 
  -3   3  25       44.38       47.77     19.45 o 
  -2   3  25       97.96       93.35     14.38 o 
  -1   3  25      514.10      614.78     38.47 o 
   0   3  25      106.22      102.91     21.27 o 
   1   3  25      124.06      121.82     21.27 o 
   2   3  25       55.85       50.09     20.06 o 
  -3   4  25      138.39      130.92     24.73 o 
  -2   4  25       80.82      100.68     15.44 o 
  -1   4  25       26.95       19.17     11.83 o 
   0   4  25       22.64       32.96     18.85 o 
   1   4  25       20.18       15.85     17.47 o 
   2   4  25       69.84       56.04     20.82 o 
  -2   5  25      154.12      159.81     25.98 o 
  -1   5  25      133.62      140.09     16.58 o 
   0   5  25      205.61      222.23     28.17 o 
   1   5  25       66.32       69.34     20.09 o 
   2   5  25       32.79       34.43     19.84 o 
  -2   6  25       39.85       16.51     21.30 o 
  -1   6  25       26.35       10.26     12.99 o 
   0   6  25       45.46       30.79     16.38 o 
   1   6  25       11.26       -1.85     19.09 o 
  -1   7  25      112.68       99.17     24.16 o 
   0   7  25       83.35       40.65     21.38 o 
   1   7  25       37.87       34.68     21.09 o 
  -1  -6  26       45.98       49.91     22.00 o 
  -2  -5  26       48.04       50.81     21.59 o 
  -1  -5  26      181.60      184.30     27.81 o 
  -2  -4  26       89.67       52.53     21.40 o 
   2  -4  26       72.64       57.16     19.63 o 
  -2  -3  26       65.67       54.74     21.41 o 
   1  -3  26      112.04       86.70     19.22 o 
   2  -3  26       94.13      101.39     22.13 o 
  -2  -2  26       84.63       88.48     22.35 o 
   0  -2  26       24.37        3.80     14.15 o 
   1  -2  26       53.43       53.61     17.34 o 
   2  -2  26       56.95       65.68     20.01 o 
  -3  -1  26       68.23       58.74     24.55 o 
   0  -1  26      180.88      175.32     22.46 o 
   1  -1  26      140.92      140.55     22.67 o 
   2  -1  26      130.35      129.72     23.82 o 
  -3   0  26      163.66      169.03     28.68 o 
  -1   0  26      141.05      151.25     22.07 o 
   0   0  26       31.54       12.24     15.36 o 
   1   0  26        3.73        1.08     16.03 o 
   2   0  26       77.39       97.87     21.97 o 
  -2   1  26       87.84      113.58     20.12 o 
  -1   1  26       88.73      101.06     20.50 o 
   0   1  26      182.71      161.13     22.59 o 
   1   1  26      147.71      175.90     23.95 o 
   2   1  26      136.70      121.27     23.43 o 
  -2   2  26       64.48       68.80     13.33 o 
  -1   2  26       42.95       45.90     18.35 o 
   0   2  26       26.12       12.06     17.34 o 
   1   2  26       47.33       54.18     18.73 o 
   2   2  26       55.03       33.68     20.10 o 
  -2   3  26       74.39       67.98     13.96 o 
  -1   3  26       93.53       90.07     21.15 o 
   0   3  26      327.60      328.61     32.31 o 
   1   3  26      105.47       87.13     20.79 o 
   2   3  26       98.72      116.21     23.79 o 
  -2   4  26       79.70       95.67     22.22 o 
  -1   4  26       33.46       26.90     12.61 o 
   0   4  26        8.28        1.80     18.89 o 
   1   4  26       38.21       45.98     19.22 o 
   2   4  26       75.51       80.12     22.20 o 
  -2   5  26       51.55       11.66     20.48 o 
  -1   5  26      182.51      203.26     19.36 o 
   0   5  26      222.47      245.99     30.64 o 
   1   5  26      226.75      237.95     29.07 o 
  -1   6  26       61.49       53.44     21.92 o 
   0   6  26        0.63        0.80     19.81 o 
   1   6  26       33.89       39.28     20.17 o 
  -2  -3  27       42.35       25.80     20.33 o 
   1  -3  27      112.68      117.68     21.41 o 
   1  -2  27        3.39       11.39     15.93 o 
   0  -1  27      218.45      191.67     23.51 o 
   1  -1  27      237.23      194.73     26.16 o 
   2  -1  27       84.37       64.50     21.51 o 
   0   0  27        0.54        4.99     15.13 o 
   1   0  27       45.40       29.94     17.73 o 
   2   0  27       19.70       33.34     19.29 o 
  -1   1  27      270.75      263.88     28.32 o 
   0   1  27      215.53      160.41     23.21 o 
   1   1  27      223.70      227.61     26.98 o 
   2   1  27       86.38      105.92     22.22 o 
  -2   2  27      137.35      139.75     23.33 o 
  -1   2  27       36.39       30.46     19.07 o 
   0   2  27        5.17       -0.70     16.05 o 
   1   2  27       10.62        2.99     16.82 o 
  -2   3  27       37.74        1.72     18.60 o 
  -1   3  27      191.89      148.62     24.41 o 
   0   3  27      187.04      182.19     26.16 o 
   1   3  27      105.19      115.74     22.40 o 
  -1   4  27       24.31        8.95     19.43 o 
   0   4  27       43.11       38.59     20.51 o 
   1   4  27       25.26       26.42     19.09 o 
  -1   5  27       88.57      108.90     24.11 o 
   0   5  27       69.52       60.69     21.97 o 
   1  -2  28        1.76        0.77     16.21 o 
   0  -1  28      114.15      101.47     20.68 o 
   1  -1  28      166.15      162.49     24.73 o 
   0   0  28      100.59       94.08     19.89 o 
   1   0  28        3.97       -9.32     16.46 o 
  -1   1  28       97.69       91.36     20.97 o 
   0   1  28      127.19      148.00     22.02 o 
   1   1  28      178.71      200.74     26.37 o 
  -1   2  28       44.28       47.85     20.25 o 
   0   2  28       37.97       26.71     17.96 o 
   1   2  28        0.19       22.98     18.16 o 
  -1   3  28      105.80       92.59     22.67 o 
   0   3  28      121.61      115.38     22.33 o 
                                                 
